# Supplementary material for: High-entropy alloys catalyzing polymeric transformation of water pollutants with remarkably improved electron utilization efficiency
Source: Nat Commun. 2025 Jan 2;16:148. doi: 10.1038/s41467-024-55627-7 (PMC11697309; doi:10.1038/s41467-024-55627-7)
Supplement: Supplementary file 4 — Source Data [file 41467_2024_55627_MOESM4_ESM.xlsx]

## Sheet: Figure 1
Figure 1e						Figure 1f						Figure 1g
energy	HEA-Cu	Cu foil	CuPc	CuO			HEA-Cu	Cu foil	CuPc	CuO
8778.99	0.05213	0.00185	0.00245	0.00512		0	0.13129	0.10258	0.28992	0.22048		-12.85	0	0.00432	-12.95	0	0.00403	-12.9	0	0.00071332
8782	0.05055	0.00173	0.0024	0.00492		0.03068	0.13236	0.13319	0.29566	0.24007		-12.85	0.02335	0.00933	-12.95	0.02317	0.00865	-12.9	0.02326	0.00154
8785.01	0.05179	0.0016	0.00232	0.00472		0.06136	0.13496	0.16886	0.29647	0.2504		-12.85	0.04669	0.01314	-12.95	0.04633	0.01212	-12.9	0.04651	0.00221
8788	0.0487	0.00154	0.0022	0.00455		0.09204	0.13808	0.20084	0.29378	0.25161		-12.85	0.07004	0.01599	-12.95	0.0695	0.01464	-12.9	0.06977	0.00276
8791.01	0.04683	0.00146	0.00207	0.00436		0.12272	0.1409	0.22579	0.28881	0.24414		-12.85	0.09338	0.01834	-12.95	0.09266	0.01662	-12.9	0.09302	0.00331
8794	0.04046	0.00139	0.00195	0.00422		0.1534	0.14291	0.24324	0.28236	0.22873		-12.85	0.11673	0.02037	-12.95	0.11583	0.01824	-12.9	0.11628	0.00402
8797.01	0.0375	0.00134	0.00193	0.00401		0.18408	0.14395	0.2546	0.27465	0.20643		-12.85	0.14008	0.02214	-12.95	0.139	0.01959	-12.9	0.13953	0.00504
8800	0.0375	0.00123	0.00182	0.00383		0.21476	0.14413	0.26248	0.26545	0.1787		-12.85	0.16342	0.02365	-12.95	0.16216	0.02073	-12.9	0.16279	0.0064
8803	0.0341	0.00119	0.00169	0.00367		0.24544	0.14376	0.26993	0.25431	0.1476		-12.85	0.18677	0.02484	-12.95	0.18533	0.02167	-12.9	0.18605	0.00799
8806.01	0.03342	0.00108	0.00158	0.00347		0.27612	0.1432	0.27934	0.24097	0.11653		-12.85	0.21012	0.02566	-12.95	0.20849	0.0224	-12.9	0.2093	0.00956
8809.01	0.03266	0.00101	0.00145	0.00328		0.3068	0.14278	0.29144	0.22578	0.09193		-12.85	0.23346	0.02611	-12.95	0.23166	0.0229	-12.9	0.23256	0.01087
8812.01	0.02955	0.000953831	0.00137	0.00314		0.33748	0.14266	0.30499	0.21013	0.08444		-12.85	0.25681	0.02622	-12.95	0.25483	0.02316	-12.9	0.25581	0.01169
8815.01	0.02753	0.000841007	0.00128	0.00298		0.36816	0.14283	0.31732	0.19684	0.09928		-12.85	0.28016	0.0261	-12.95	0.27799	0.02319	-12.9	0.27907	0.01188
8818.01	0.02439	0.000823408	0.00125	0.0028		0.39884	0.14314	0.32527	0.18994	0.12782		-12.85	0.3035	0.02591	-12.95	0.30116	0.02302	-12.9	0.30233	0.01147
8821.01	0.02476	0.00073872	0.00112	0.00264		0.42951	0.14337	0.32621	0.1934	0.16057		-12.85	0.32685	0.02578	-12.95	0.32432	0.02271	-12.9	0.32558	0.01072
8824.01	0.02124	0.000711512	0.00108	0.00251		0.46019	0.14339	0.3188	0.20865	0.19229		-12.85	0.35019	0.02577	-12.95	0.34749	0.02232	-12.9	0.34884	0.01011
8827.01	0.01906	0.000608612	0.000947591	0.00232		0.49087	0.14323	0.30378	0.23355	0.22006		-12.85	0.37354	0.02581	-12.95	0.37066	0.0219	-12.9	0.37209	0.01024
8830.01	0.0179	0.000552026	0.000857037	0.00218		0.52155	0.14313	0.28483	0.26378	0.24193		-12.85	0.39689	0.02575	-12.95	0.39382	0.02147	-12.9	0.39535	0.0113
8833.01	0.01419	0.000522519	0.000738471	0.00199		0.55223	0.14356	0.26944	0.29469	0.25653		-12.85	0.42023	0.02542	-12.95	0.41699	0.02101	-12.9	0.41861	0.01289
8836	0.01544	0.000412044	0.000709887	0.00192		0.58291	0.14505	0.26814	0.32216	0.26284		-12.85	0.44358	0.02468	-12.95	0.44015	0.02046	-12.9	0.44186	0.01436
8839.01	0.01305	0.000391357	0.00064142	0.0017		0.61359	0.14805	0.28934	0.34281	0.26023		-12.85	0.46693	0.02348	-12.95	0.46332	0.01977	-12.9	0.46512	0.01522
8842	0.01039	0.0003443	0.000532616	0.00151		0.64427	0.15273	0.33281	0.35402	0.24844		-12.85	0.49027	0.02192	-12.95	0.48649	0.0189	-12.9	0.48837	0.01515
8845.01	0.00881	0.000268069	0.000487314	0.00137		0.67495	0.15883	0.39063	0.35399	0.22768		-12.85	0.51362	0.02024	-12.95	0.50965	0.01785	-12.9	0.51163	0.01407
8848	0.00835	0.000200402	0.000378418	0.00118		0.70563	0.16567	0.45265	0.34178	0.19876		-12.85	0.53697	0.01875	-12.95	0.53282	0.01668	-12.9	0.53488	0.0121
8851	0.00651	0.000141411	0.000308369	0.0011		0.73631	0.17234	0.50965	0.31753	0.1635		-12.85	0.56031	0.01771	-12.95	0.55598	0.01546	-12.9	0.55814	0.00965
8854	0.00535	8.99883e-05	0.000243705	0.000937308		0.76699	0.17785	0.55386	0.28282	0.12587		-12.85	0.58366	0.0172	-12.95	0.57915	0.01431	-12.9	0.5814	0.00751
8857	0.00377	5.36968e-05	0.000222366	0.000761187		0.79767	0.18134	0.57889	0.24143	0.09569		-12.85	0.607	0.01698	-12.95	0.60232	0.01331	-12.9	0.60465	0.00691
8860.01	0.00489	-3.75775e-06	9.68631e-05	0.000677651		0.82835	0.18226	0.57966	0.20118	0.09271		-12.85	0.63035	0.01664	-12.95	0.62548	0.01249	-12.9	0.62791	0.00819
8863.01	0.0017	-3.1437e-05	7.63084e-05	0.000519983		0.85903	0.18054	0.55253	0.17657	0.12376		-12.85	0.6537	0.01577	-12.95	0.64865	0.01179	-12.9	0.65116	0.0102
8866	0.00207	-8.8762e-05	-1.15908e-05	0.000420784		0.88971	0.1767	0.4954	0.18434	0.17143		-12.85	0.67704	0.01406	-12.95	0.67182	0.0111	-12.9	0.67442	0.01199
8869	-0.000214206	-0.000118411	-4.18434e-05	0.000280277		0.92039	0.17202	0.40795	0.22487	0.22272		-12.85	0.70039	0.01135	-12.95	0.69498	0.01029	-12.9	0.69767	0.01323
8872	-0.00225	-0.000183484	-0.000124122	0.000149221		0.95107	0.16855	0.29255	0.28307	0.27104		-12.85	0.72374	0.00764	-12.95	0.71815	0.00927	-12.9	0.72093	0.01401
8875	-0.00181	-0.000200986	-0.000174129	3.27481e-05		0.98175	0.16878	0.16055	0.34534	0.3121		-12.85	0.74708	0.00307	-12.95	0.74131	0.00803	-12.9	0.74419	0.01477
8878	-0.002	-0.000279423	-0.00022528	-0.000144396		1.01243	0.17489	0.11413	0.40296	0.34245		-12.85	0.77043	0.0023	-12.95	0.76448	0.00668	-12.9	0.76744	0.01614
8881	-0.00335	-0.00027859	-0.000277733	-0.000241828		1.04311	0.18771	0.27198	0.45032	0.35916		-12.85	0.79377	0.00791	-12.95	0.78765	0.00547	-12.9	0.7907	0.01856
8884.01	-0.00213	-0.000340648	-0.000340843	-0.00039793		1.07379	0.20631	0.48407	0.48396	0.35987		-12.85	0.81712	0.01364	-12.95	0.81081	0.00489	-12.9	0.81395	0.02205
8887	-0.00317	-0.00032148	-0.000356951	-0.000451048		1.10447	0.22845	0.72063	0.50273	0.34304		-12.85	0.84047	0.01917	-12.95	0.83398	0.00532	-12.9	0.83721	0.02624
8889.99	-0.00455	-0.0004012	-0.000391072	-0.000613603		1.13515	0.25141	0.97829	0.5086	0.30881		-12.85	0.86381	0.02425	-12.95	0.85714	0.00651	-12.9	0.86047	0.03067
8893.01	-0.00267	-0.000420991	-0.000409548	-0.000690547		1.16583	0.27248	1.25904	0.50824	0.26107		-12.85	0.88716	0.02869	-12.95	0.88031	0.00794	-12.9	0.88372	0.03491
8896.01	-0.00632	-0.000412307	-0.000482585	-0.000770489		1.1965	0.28927	1.5685	0.51479	0.21444		-12.85	0.91051	0.03241	-12.95	0.90348	0.00927	-12.9	0.90698	0.03862
8899	-0.00705	-0.000412079	-0.000482408	-0.000877533		1.22718	0.29976	1.91536	0.5472	0.20789		-12.85	0.93385	0.0354	-12.95	0.92664	0.01034	-12.9	0.93023	0.04159
8902	-0.00442	-0.000435266	-0.000526336	-0.000903887		1.25786	0.3024	2.3103	0.62335	0.27986		-12.85	0.9572	0.03773	-12.95	0.94981	0.01106	-12.9	0.95349	0.0437
8905	-0.00833	-0.000400692	-0.000515635	-0.00104		1.28854	0.2962	2.76446	0.75091	0.41584		-12.85	0.98055	0.03954	-12.95	0.97297	0.01144	-12.9	0.97674	0.04491
8908	-0.0063	-0.00044315	-0.000541803	-0.00106		1.31922	0.28081	3.28759	0.9263	0.5919		-12.85	1.00389	0.041	-12.95	0.99614	0.01154	-12.9	1	0.04527
8911.01	-0.00436	-0.000439535	-0.000495076	-0.00116		1.3499	0.25679	3.88638	1.14072	0.79605		-12.85	1.02724	0.04227	-12.95	1.0193	0.01149	-12.9	1.02326	0.04486
8914	-0.00673	-0.000366975	-0.000510566	-0.00121		1.38058	0.22612	4.56327	1.38453	1.02156		-12.85	1.05058	0.04348	-12.95	1.04247	0.01141	-12.9	1.04651	0.04383
8917	-0.00548	-0.000411063	-0.000507673	-0.00132		1.41126	0.19337	5.31592	1.64851	1.26322		-12.85	1.07393	0.04467	-12.95	1.06564	0.01145	-12.9	1.06977	0.04229
8920.01	-0.00801	-0.000329835	-0.000492868	-0.00133		1.44194	0.16796	6.13702	1.92392	1.51611		-12.85	1.09728	0.04584	-12.95	1.0888	0.01167	-12.9	1.09302	0.04039
8923.01	-0.00507	-0.000250266	-0.00042768	-0.00131		1.47262	0.16471	7.01459	2.20234	1.77525		-12.85	1.12062	0.04691	-12.95	1.11197	0.01209	-12.9	1.11628	0.03825
8926.01	-0.00474	-0.000181292	-0.000363631	-0.00137		1.5033	0.19296	7.93244	2.4756	2.0355		-12.85	1.14397	0.0478	-12.95	1.13514	0.01265	-12.9	1.13954	0.03595
8929	-0.00954	-8.86753e-05	-0.000357776	-0.00135		1.53398	0.24606	8.87081	2.73584	2.29159		-12.85	1.16732	0.04839	-12.95	1.1583	0.01325	-12.9	1.16279	0.03357
8932	-0.00463	-7.37019e-06	-0.000263515	-0.0013		1.56466	0.31225	9.80715	2.97564	2.53824		-12.85	1.19066	0.04863	-12.95	1.18147	0.01382	-12.9	1.18605	0.03115
8935.01	-0.0039	8.72198e-05	-0.00016012	-0.00128		1.59534	0.38275	10.7169	3.18819	2.77022		-12.85	1.21401	0.04845	-12.95	1.20463	0.01426	-12.9	1.2093	0.02872
8938	-0.00558	0.000300189	-3.10484e-05	-0.00122		1.62602	0.45128	11.5746	3.36742	2.98252		-12.85	1.23735	0.04783	-12.95	1.2278	0.01455	-12.9	1.23256	0.0263
8941	-0.00181	0.000476072	0.000144373	-0.00103		1.6567	0.51265	12.3545	3.50825	3.17048		-12.85	1.2607	0.04678	-12.95	1.25097	0.01468	-12.9	1.25581	0.02392
8944.01	-0.000623386	0.000696449	0.000344364	-0.000922937		1.68738	0.56206	13.0319	3.60668	3.32986		-12.85	1.28405	0.04534	-12.95	1.27413	0.01465	-12.9	1.27907	0.0216
8947.01	0.000360921	0.000944	0.000560402	-0.00073635		1.71806	0.59482	13.5839	3.65993	3.45701		-12.85	1.30739	0.04355	-12.95	1.2973	0.01448	-12.9	1.30233	0.01935
8950.01	0.000880074	0.00137	0.000876703	-0.000564669		1.74874	0.60634	13.9906	3.66655	3.54895		-12.85	1.33074	0.04145	-12.95	1.32046	0.01422	-12.9	1.32558	0.0172
8953.01	0.000774393	0.00181	0.00121	-0.000179967		1.77942	0.59212	14.2356	3.62642	3.60342		-12.85	1.35409	0.03912	-12.95	1.34363	0.01389	-12.9	1.34884	0.01516
8956	0.00353	0.00241	0.00168	0.000245605		1.8101	0.54801	14.3069	3.54081	3.619		-12.85	1.37743	0.0366	-12.95	1.3668	0.01351	-12.9	1.37209	0.01325
8959	0.0019	0.00316	0.00225	0.000746294		1.84078	0.47063	14.1973	3.41228	3.59508		-12.85	1.40078	0.03396	-12.95	1.38996	0.01309	-12.9	1.39535	0.01149
8959.25	0.00365	0.00326	0.00229	0.000803838		1.87146	0.35881	13.9053	3.24463	3.53195		-12.85	1.42413	0.03125	-12.95	1.41313	0.01264	-12.9	1.4186	0.00989
8959.5	0.00312	0.0033	0.00235	0.000867869		1.90214	0.22165	13.4346	3.04277	3.43072		-12.85	1.44747	0.0285	-12.95	1.43629	0.01217	-12.9	1.44186	0.00845
8959.76	0.00449	0.00338	0.00239	0.000922077		1.93282	0.15486	12.7946	2.81256	3.29333		-12.85	1.47082	0.02578	-12.95	1.45946	0.01166	-12.9	1.46512	0.00716
8960.01	0.00341	0.00346	0.00246	0.00102		1.9635	0.33114	12.0001	2.56062	3.12251		-12.85	1.49416	0.02312	-12.95	1.48263	0.01111	-12.9	1.48837	0.00604
8960.25	0.00592	0.00356	0.00253	0.00101		1.99418	0.61364	11.0711	2.29416	2.92168		-12.85	1.51751	0.02055	-12.95	1.50579	0.01052	-12.9	1.51163	0.00506
8960.5	0.00777	0.0036	0.00261	0.00107		2.02485	0.95192	10.0322	2.0208	2.69489		-12.85	1.54086	0.01811	-12.95	1.52896	0.00989	-12.9	1.53488	0.00422
8960.75	0.00424	0.00372	0.00266	0.00115		2.05553	1.33633	8.91245	1.74837	2.44675		-12.85	1.5642	0.01582	-12.95	1.55212	0.00922	-12.9	1.55814	0.0035
8961	0.00492	0.00382	0.0027	0.0012		2.08621	1.76104	7.74516	1.48486	2.18235		-12.85	1.58755	0.0137	-12.95	1.57529	0.00853	-12.9	1.5814	0.0029
8961.25	0.00464	0.00393	0.00279	0.00127		2.11689	2.21985	6.56863	1.23845	1.90723		-12.85	1.6109	0.01176	-12.95	1.59846	0.00782	-12.9	1.60465	0.00239
8961.5	0.00339	0.00401	0.00284	0.00134		2.14757	2.70547	5.42828	1.01763	1.62743		-12.85	1.63424	0.01002	-12.95	1.62162	0.0071	-12.9	1.62791	0.00197
8961.75	0.00549	0.00409	0.00292	0.0014		2.17825	3.20936	4.38212	0.83144	1.34979		-12.85	1.65759	0.00847	-12.95	1.64479	0.00639	-12.9	1.65116	0.00162
8961.99	0.0047	0.00418	0.00296	0.0015		2.20893	3.72188	3.51111	0.68927	1.08268		-12.85	1.68093	0.0071	-12.95	1.66795	0.00569	-12.9	1.67442	0.00134
8962.25	0.00537	0.00429	0.00301	0.00154		2.23961	4.23244	2.92666	0.59854	0.83804		-12.85	1.70428	0.00592	-12.95	1.69112	0.00503	-12.9	1.69767	0.0011
8962.5	0.00619	0.0044	0.00313	0.00159		2.27029	4.72985	2.73062	0.55935	0.63634		-12.85	1.72763	0.0049	-12.95	1.71429	0.00442	-12.9	1.72093	0.000902875
8962.75	0.00558	0.00453	0.0032	0.00171		2.30097	5.20259	2.90372	0.56103	0.51392		-12.85	1.75097	0.00404	-12.95	1.73745	0.00386	-12.9	1.74419	0.000742379
8963	0.00575	0.00463	0.00325	0.0018		2.33165	5.6392	3.29958	0.5876	0.5075		-12.85	1.77432	0.00332	-12.95	1.76062	0.00337	-12.9	1.76744	0.000610371
8963.25	0.00602	0.00475	0.00337	0.00184		2.36233	6.02869	3.77502	0.62611	0.59913		-12.85	1.79767	0.00271	-12.95	1.78378	0.00297	-12.9	1.7907	0.0005017
8963.5	0.00724	0.00483	0.00342	0.00193		2.39301	6.36089	4.24641	0.66968	0.73515		-12.85	1.82101	0.00222	-12.95	1.80695	0.00266	-12.9	1.81395	0.000412142
8963.75	0.0078	0.00495	0.00351	0.00198		2.42369	6.62689	4.67464	0.71604	0.88018		-12.85	1.84436	0.0018	-12.95	1.83012	0.00243	-12.9	1.83721	0.000338261
8964	0.00881	0.00509	0.00359	0.00213		2.45437	6.81929	5.04515	0.76534	1.01822		-12.85	1.8677	0.00147	-12.95	1.85328	0.00229	-12.9	1.86047	0.000277265
8964.25	0.00921	0.00521	0.00369	0.00222		2.48505	6.93257	5.35608	0.81826	1.1425		-12.85	1.89105	0.00119	-12.95	1.87645	0.00221	-12.9	1.88372	0.000226891
8964.5	0.00734	0.00538	0.00375	0.00228		2.51573	6.9633	5.61171	0.87483	1.25034		-12.85	1.9144	0.000961325	-12.95	1.89961	0.00217	-12.9	1.90698	0.000185298
8964.75	0.01137	0.00544	0.00384	0.00235		2.54641	6.91027	5.81849	0.934	1.34112		-12.85	1.93774	0.000772172	-12.95	1.92278	0.00214	-12.9	1.93023	0.000150981
8965	0.00746	0.00564	0.00395	0.0025		2.57709	6.77459	5.98243	0.99361	1.41537		-12.85	1.96109	0.000614577	-12.95	1.94595	0.00211	-12.9	1.95349	0.000122707
8965.26	0.0096	0.00574	0.00407	0.00258		2.60777	6.55965	6.10739	1.05076	1.47423		-12.85	1.98444	0.000482524	-12.95	1.96911	0.00207	-12.9	1.97674	9.94557e-05
8965.51	0.00568	0.00595	0.00411	0.00266		2.63845	6.27101	6.19434	1.10232	1.51924		-12.85	2.00778	0.000371466	-12.95	1.99228	0.00202	-12.9	2	8.03792e-05
8965.75	0.00744	0.00609	0.00424	0.00279		2.66913	5.91623	6.24128	1.14532	1.55204		-12.85	2.03113	0.000278065	-12.95	2.01544	0.00195	-12.9	2.02326	6.47711e-05
8966	0.00897	0.00625	0.00435	0.00291		2.69981	5.50458	6.24388	1.17732	1.57426		-12.85	2.05448	0.000199953	-12.95	2.03861	0.00185	-12.9	2.04651	5.20396e-05
8966.25	0.00819	0.00641	0.00445	0.00299		2.73049	5.04667	6.19648	1.19668	1.58735		-12.85	2.07782	0.000135606	-12.95	2.06178	0.00175	-12.9	2.06977	4.16884e-05
8966.5	0.00902	0.0066	0.00457	0.00309		2.76117	4.55413	6.0933	1.20266	1.59251		-12.85	2.10117	8.45916e-05	-12.95	2.08494	0.00163	-12.9	2.09302	3.33008e-05
8966.75	0.00976	0.00675	0.00466	0.00321		2.79184	4.03907	5.92962	1.19557	1.59063		-12.85	2.12451	4.93215e-05	-12.95	2.10811	0.0015	-12.9	2.11628	2.65276e-05
8967	0.01175	0.0069	0.00479	0.00335		2.82252	3.51373	5.7027	1.17673	1.58226		-12.85	2.14786	3.87001e-05	-12.95	2.13127	0.00137	-12.9	2.13954	2.10769e-05
8967.25	0.01009	0.00716	0.00492	0.00345		2.8532	2.98997	5.41244	1.14844	1.56765		-12.85	2.17121	4.98098e-05	-12.95	2.15444	0.00123	-12.9	2.16279	1.67049e-05
8967.5	0.0095	0.00736	0.00502	0.00357		2.88388	2.47886	5.0618	1.11385	1.54679		-12.85	2.19455	6.45174e-05	-12.95	2.17761	0.0011	-12.9	2.18605	1.32093e-05
8967.76	0.01124	0.00752	0.00514	0.00371		2.91456	1.99032	4.65686	1.07673	1.5195		-12.85	2.2179	7.62265e-05	-12.95	2.20077	0.000973023	-12.9	2.2093	1.04228e-05
8968	0.01206	0.00776	0.00527	0.00386		2.94524	1.53277	4.20672	1.04112	1.48552		-12.85	2.24125	8.39459e-05	-12.95	2.22394	0.000852788	-12.9	2.23256	8.2079e-06
8968.26	0.01124	0.00799	0.0054	0.00398		2.97592	1.11301	3.72314	1.01079	1.44462		-12.85	2.26459	8.79481e-05	-12.95	2.2471	0.000740842	-12.9	2.25581	6.45176e-06
8968.5	0.00999	0.00825	0.00555	0.00413		3.0066	0.73624	3.22025	0.98868	1.39664		-12.85	2.28794	8.88129e-05	-12.95	2.27027	0.000638156	-12.9	2.27907	5.06265e-06
8968.74	0.0125	0.00845	0.00567	0.0043		3.03728	0.40737	2.71416	0.97631	1.34161		-12.85	2.31128	8.71764e-05	-12.95	2.29344	0.000545238	-12.9	2.30233	3.96619e-06
8969.01	0.01322	0.00872	0.00578	0.00445		3.06796	0.1462	2.22288	0.97353	1.27978		-12.85	2.33463	8.36462e-05	-12.95	2.3166	0.000462209	-12.9	2.32558	3.10237e-06
8969.25	0.0123	0.00898	0.00596	0.00461		3.09864	0.17431	1.76672	0.97862	1.21171		-12.85	2.35798	7.87671e-05	-12.95	2.33977	0.000388877	-12.9	2.34884	2.42302e-06
8969.49	0.01209	0.00928	0.0061	0.00476		3.12932	0.36088	1.36965	0.98879	1.13824		-12.85	2.38132	7.30071e-05	-12.95	2.36293	0.000324811	-12.9	2.37209	1.88959e-06
8969.75	0.01553	0.00953	0.00629	0.00493		3.16	0.52384	1.06106	1.00083	1.06057		-12.85	2.40467	6.67542e-05	-12.95	2.3861	0.00026941	-12.9	2.39535	1.47136e-06
8970	0.01231	0.00987	0.00643	0.00512		3.19068	0.65674	0.8714	1.01173	0.98025		-12.85	2.42802	6.03192e-05	-12.95	2.40927	0.000221961	-12.9	2.4186	1.14391e-06
8970.25	0.01293	0.01018	0.00661	0.00529		3.22136	0.76251	0.80692	1.01904	0.89921		-12.85	2.45136	5.39416e-05	-12.95	2.43243	0.00018169	-12.9	2.44186	8.8791e-07
8970.5	0.01406	0.0105	0.00682	0.00549		3.25204	0.84484	0.82486	1.02111	0.81978		-12.85	2.47471	4.77976e-05	-12.95	2.4556	0.000147807	-12.9	2.46512	6.88042e-07
8970.75	0.01317	0.01088	0.007	0.00571		3.28272	0.90694	0.86385	1.01713	0.7447		-12.85	2.49805	4.20098e-05	-12.95	2.47876	0.000119529	-12.9	2.48837	5.32229e-07
8971	0.01596	0.01118	0.00715	0.00586		3.3134	0.95114	0.88195	1.00705	0.67703		-12.85	2.5214	3.6656e-05	-12.95	2.50193	9.61118e-05	-12.9	2.51163	4.10948e-07
8971.25	0.01491	0.01162	0.00736	0.00609		3.34408	0.97887	0.85965	0.99142	0.61998		-12.85	2.54475	3.17783e-05	-12.95	2.5251	7.68623e-05	-12.9	2.53488	3.167e-07
8971.5	0.01548	0.01203	0.00756	0.00632		3.37476	0.9909	0.79159	0.97124	0.57646		-12.85	2.56809	2.73912e-05	-12.95	2.54826	6.11481e-05	-12.9	2.55814	2.43588e-07
8971.75	0.01575	0.01244	0.00776	0.00652		3.40544	0.98775	0.68151	0.94768	0.54833		-12.85	2.59144	2.34883e-05	-12.95	2.57143	4.84029e-05	-12.9	2.5814	1.8698e-07
8972	0.01636	0.01292	0.00798	0.00679		3.43612	0.97027	0.54177	0.9219	0.53567		-12.85	2.61479	2.0049e-05	-12.95	2.5946	3.81281e-05	-12.9	2.60465	1.43238e-07
8972.26	0.01777	0.01338	0.00822	0.00702		3.4668	0.94016	0.4014	0.89483	0.53646		-12.85	2.63813	1.7043e-05	-12.95	2.61776	2.98904e-05	-12.9	2.62791	1.09511e-07
8972.5	0.01543	0.01392	0.00844	0.0073		3.49748	0.90053	0.33252	0.86704	0.54715		-12.85	2.66148	1.44343e-05	-12.95	2.64093	2.33192e-05	-12.9	2.65116	8.35643e-08
8972.75	0.0169	0.01446	0.00871	0.00753		3.52816	0.85639	0.41575	0.83872	0.56359		-12.85	2.68483	1.21842e-05	-12.95	2.66409	1.81006e-05	-12.9	2.67442	6.36509e-08
8973	0.01904	0.01502	0.00898	0.00782		3.55884	0.81484	0.60129	0.80968	0.58189		-12.85	2.70817	1.02537e-05	-12.95	2.68726	1.39726e-05	-12.9	2.69767	4.84051e-08
8973.25	0.01741	0.01566	0.00918	0.00812		3.58952	0.78469	0.8193	0.77954	0.5989		-12.85	2.73152	8.6052e-06	-12.95	2.71042	1.07192e-05	-12.9	2.72093	3.67619e-08
8973.51	0.01845	0.01634	0.00948	0.0084		3.62019	0.77479	1.03886	0.74797	0.61226		-12.85	2.75486	7.20313e-06	-12.95	2.73359	8.164e-06	-12.9	2.74419	2.78919e-08
8973.75	0.01724	0.01706	0.00976	0.00874		3.65087	0.79123	1.2449	0.7149	0.6204		-12.85	2.77821	6.01492e-06	-12.95	2.75676	6.16513e-06	-12.9	2.76744	2.11507e-08
8974	0.02143	0.01785	0.01012	0.00909		3.68155	0.83471	1.42827	0.68076	0.62238		-12.85	2.80156	5.01116e-06	-12.95	2.77992	4.60966e-06	-12.9	2.7907	1.60386e-08
8974.25	0.02166	0.01863	0.01038	0.00943		3.71223	0.90057	1.58306	0.64673	0.61782		-12.85	2.8249	4.16571e-06	-12.95	2.80309	3.40918e-06	-12.9	2.81395	1.21693e-08
8974.5	0.02395	0.01956	0.01073	0.00981		3.74291	0.98113	1.70568	0.61478	0.60672		-12.85	2.84825	3.4556e-06	-12.95	2.82626	2.4959e-06	-12.9	2.83721	9.24502e-09
8974.75	0.02301	0.02055	0.01108	0.01022		3.77359	1.06834	1.79447	0.5876	0.58947		-12.85	2.8716	2.86081e-06	-12.95	2.84942	1.81958e-06	-12.9	2.86047	7.03688e-09
8975	0.02301	0.02161	0.01144	0.01069		3.80427	1.15541	1.84952	0.56829	0.56671		-12.85	2.89494	2.36401e-06	-12.95	2.87259	1.34443e-06	-12.9	2.88372	5.36976e-09
8975.25	0.02345	0.02286	0.01187	0.01113		3.83495	1.23735	1.87235	0.55959	0.53929		-12.85	2.91829	1.95029e-06	-12.95	2.89575	1.04317e-06	-12.9	2.90698	4.11019e-09
8975.5	0.02596	0.02406	0.01226	0.01158		3.86563	1.31109	1.86576	0.56301	0.50823		-12.85	2.94163	1.60688e-06	-12.95	2.91892	8.84525e-07	-12.9	2.93023	3.15691e-09
8975.74	0.02789	0.02561	0.01267	0.01214		3.89631	1.37532	1.83347	0.57815	0.47465		-12.85	2.96498	1.32281e-06	-12.95	2.94209	8.23064e-07	-12.9	2.95349	2.43348e-09
8976	0.02791	0.02713	0.01317	0.01267		3.92699	1.43027	1.77986	0.60267	0.43973		-12.85	2.98833	1.08873e-06	-12.95	2.96525	8.098e-07	-12.9	2.97674	1.88249e-09
8976.25	0.02908	0.02893	0.01368	0.01333		3.95767	1.47742	1.70965	0.63292	0.40467		-12.85	3.01167	8.96639e-07	-12.95	2.98842	8.10107e-07	-12.9	3	1.46101e-09
8976.51	0.03213	0.03109	0.01427	0.01402		3.98835	1.51912	1.62755	0.66481	0.37063		-12.85	3.03502	7.39677e-07	-12.95	3.01158	8.06559e-07	-12.9	3.02326	1.13707e-09
8976.76	0.03309	0.0334	0.01486	0.01477		4.01903	1.55814	1.53795	0.69437	0.33873		-12.85	3.05837	6.1197e-07	-12.95	3.03475	7.92752e-07	-12.9	3.04651	8.86887e-10
8977.01	0.03448	0.03617	0.0155	0.01554		4.04971	1.59712	1.44465	0.71818	0.30993		-12.85	3.08171	5.08476e-07	-12.95	3.05791	7.6774e-07	-12.9	3.06977	6.92775e-10
8977.26	0.03661	0.03915	0.01626	0.01654		4.08039	1.63809	1.35061	0.7335	0.28506		-12.85	3.10506	4.24861e-07	-12.95	3.08108	7.32926e-07	-12.9	3.09302	5.41564e-10
8977.5	0.0404	0.04275	0.01706	0.0177		4.11107	1.68214	1.25783	0.73829	0.26473		-12.85	3.1284	3.57412e-07	-12.95	3.10425	6.90537e-07	-12.9	3.11628	4.23389e-10
8977.75	0.04152	0.04724	0.018	0.01909		4.14175	1.72923	1.16731	0.73123	0.24927		-12.85	3.15175	3.02962e-07	-12.95	3.12741	6.42923e-07	-12.9	3.13954	3.30814e-10
8978.01	0.04542	0.05212	0.01908	0.02075		4.17243	1.77826	1.07927	0.71166	0.23874		-12.85	3.1751	2.58843e-07	-12.95	3.15058	5.92242e-07	-12.9	3.16279	2.5819e-10
8978.25	0.05019	0.05835	0.0204	0.02273		4.20311	1.82738	0.99333	0.67957	0.2329		-12.85	3.19844	2.22841e-07	-12.95	3.17374	5.40338e-07	-12.9	3.18605	2.01186e-10
8978.5	0.05715	0.06607	0.02195	0.02483		4.23379	1.87435	0.90901	0.63551	0.23127		-12.85	3.22179	1.93161e-07	-12.95	3.19691	4.88707e-07	-12.9	3.2093	1.56456e-10
8978.75	0.06389	0.0762	0.02387	0.0272		4.26447	1.91694	0.82615	0.58058	0.23323		-12.85	3.24514	1.68384e-07	-12.95	3.22008	4.38512e-07	-12.9	3.23256	1.21391e-10
8979	0.06773	0.08961	0.02557	0.02931		4.29515	1.95331	0.74547	0.51632	0.23806		-12.85	3.26848	1.47412e-07	-12.95	3.24324	3.90612e-07	-12.9	3.25581	9.39443e-11
8979.25	0.07668	0.10588	0.028	0.03088		4.32583	1.98222	0.66916	0.44474	0.24504		-12.85	3.29183	1.29422e-07	-12.95	3.26641	3.45605e-07	-12.9	3.27907	7.25056e-11
8979.5	0.0881	0.12886	0.02997	0.03214		4.35651	2.00322	0.60157	0.36827	0.25343		-12.85	3.31518	1.13803e-07	-12.95	3.28958	3.03871e-07	-12.9	3.30233	5.57995e-11
8979.74	0.09804	0.15531	0.03152	0.03277		4.38719	2.01663	0.54957	0.28996	0.26252		-12.85	3.33852	1.00112e-07	-12.95	3.31274	2.65611e-07	-12.9	3.32558	4.28164e-11
8980	0.11161	0.19082	0.03257	0.03331		4.41786	2.02348	0.52187	0.21413	0.27163		-12.85	3.36187	8.80239e-08	-12.95	3.33591	2.30889e-07	-12.9	3.34884	3.27557e-11
8980.26	0.12265	0.23249	0.03319	0.03427		4.44854	2.02535	0.52577	0.14884	0.28015		-12.85	3.38521	7.73022e-08	-12.95	3.35907	1.99658e-07	-12.9	3.37209	2.49832e-11
8980.51	0.13546	0.27376	0.03364	0.03562		4.47922	2.02409	0.56278	0.1127	0.28759		-12.85	3.40856	6.7769e-08	-12.95	3.38224	1.71794e-07	-12.9	3.39535	1.89973e-11
8980.75	0.14979	0.31916	0.03422	0.03763		4.5099	2.02157	0.62773	0.12614	0.29359		-12.85	3.43191	5.9287e-08	-12.95	3.40541	1.47117e-07	-12.9	3.4186	1.4402e-11
8981	0.16301	0.3557	0.03524	0.0401		4.54058	2.01937	0.71225	0.17092	0.29807		-12.85	3.45525	5.17453e-08	-12.95	3.42857	1.2541e-07	-12.9	3.44186	1.08854e-11
8981.25	0.17746	0.38881	0.03683	0.04324		4.57126	2.01855	0.80834	0.22242	0.3012		-12.85	3.4786	4.50511e-08	-12.95	3.45174	1.06435e-07	-12.9	3.46512	8.20301e-12
8981.5	0.19278	0.41407	0.03899	0.04698		4.60194	2.01949	0.90963	0.27094	0.30355		-12.85	3.50195	3.9123e-08	-12.95	3.4749	8.9947e-08	-12.9	3.48837	6.16341e-12
8981.75	0.20618	0.43107	0.04172	0.05159		4.63262	2.02191	1.0113	0.31305	0.30604		-12.85	3.52529	3.3888e-08	-12.95	3.49807	7.56982e-08	-12.9	3.51163	4.61744e-12
8982.01	0.22567	0.44292	0.04526	0.057		4.6633	2.02492	1.10972	0.3476	0.31		-12.85	3.54864	2.92792e-08	-12.95	3.52124	6.34493e-08	-12.9	3.53488	3.44928e-12
8982.26	0.24384	0.44949	0.04942	0.0623		4.69398	2.02727	1.20208	0.37448	0.31696		-12.85	3.57198	2.52346e-08	-12.95	3.5444	5.29725e-08	-12.9	3.55814	2.56931e-12
8982.5	0.25821	0.45282	0.05393	0.06872		4.72466	2.02756	1.28615	0.39425	0.32849		-12.85	3.59533	2.16966e-08	-12.95	3.56757	4.40543e-08	-12.9	3.5814	1.90842e-12
8982.75	0.27588	0.45278	0.06026	0.07644		4.75534	2.02452	1.36018	0.40796	0.34582		-12.85	3.61868	1.86114e-08	-12.95	3.59073	3.6498e-08	-12.9	3.60465	1.41356e-12
8983	0.29148	0.45036	0.06694	0.08398		4.78602	2.01719	1.4228	0.417	0.36958		-12.85	3.64202	1.59295e-08	-12.95	3.6139	3.01245e-08	-12.9	3.62791	1.04409e-12
8983.25	0.30835	0.44599	0.07619	0.09316		4.8167	2.0051	1.47293	0.42293	0.39971		-12.85	3.66537	1.36052e-08	-12.95	3.63707	2.47721e-08	-12.9	3.65116	7.69051e-13
8983.5	0.32363	0.44138	0.08656	0.1068		4.84738	1.98826	1.50985	0.4273	0.43549		-12.85	3.68872	1.15964e-08	-12.95	3.66023	2.02963e-08	-12.9	3.67442	5.64885e-13
8983.75	0.33789	0.43656	0.1006	0.12084		4.87806	1.96717	1.5331	0.43146	0.47579		-12.85	3.71206	9.86507e-09	-12.95	3.6834	1.65693e-08	-12.9	3.69767	4.13763e-13
8984	0.35152	0.43264	0.11748	0.13913		4.90874	1.94271	1.54259	0.43632	0.51924		-12.85	3.73541	8.37677e-09	-12.95	3.70656	1.34785e-08	-12.9	3.72093	3.02219e-13
8984.24	0.36432	0.43091	0.13722	0.1589		4.93942	1.91595	1.53855	0.44228	0.56443		-12.85	3.75875	7.10051e-09	-12.95	3.72973	1.09258e-08	-12.9	3.74419	2.2012e-13
8984.51	0.37937	0.43121	0.16396	0.18891		4.9701	1.88798	1.52158	0.44913	0.61002		-12.85	3.7821	6.00863e-09	-12.95	3.7529	8.82589e-09	-12.9	3.76744	1.59862e-13
8984.75	0.39331	0.434	0.18754	0.21417		5.00078	1.8597	1.49269	0.45617	0.6548		-12.85	3.80545	5.07654e-09	-12.95	3.77606	7.10536e-09	-12.9	3.7907	1.15762e-13
8985	0.40282	0.43935	0.21548	0.24797		5.03146	1.83161	1.45323	0.46238	0.69773		-12.85	3.82879	4.28252e-09	-12.95	3.79923	5.70122e-09	-12.9	3.81395	8.35773e-14
8985.25	0.41547	0.44604	0.24722	0.28145		5.06214	1.80373	1.40493	0.46656	0.73797		-12.85	3.85214	3.60745e-09	-12.95	3.82239	4.5598e-09	-12.9	3.83721	6.01573e-14
8985.49	0.43024	0.4558	0.27614	0.31316		5.09282	1.77558	1.34981	0.46755	0.77489		-12.85	3.87549	3.03461e-09	-12.95	3.84556	3.63556e-09	-12.9	3.86047	4.31648e-14
8985.75	0.44317	0.46572	0.31451	0.34542		5.1235	1.74621	1.29011	0.46433	0.80806		-12.85	3.89883	2.54938e-09	-12.95	3.86873	2.89009e-09	-12.9	3.88372	3.08726e-14
8986	0.45923	0.4763	0.3478	0.37447		5.15418	1.71437	1.22813	0.4561	0.83728		-12.85	3.92218	2.13907e-09	-12.95	3.89189	2.29117e-09	-12.9	3.90698	2.20076e-14
8986.25	0.47418	0.48585	0.38891	0.39599		5.18486	1.67867	1.16608	0.44236	0.86252		-12.85	3.94552	1.79268e-09	-12.95	3.91506	1.81184e-09	-12.9	3.93023	1.56343e-14
8986.5	0.49229	0.49543	0.42417	0.41285		5.21553	1.63778	1.10585	0.4229	0.88391		-12.85	3.96887	1.50071e-09	-12.95	3.93822	1.42972e-09	-12.9	3.95349	1.10671e-14
8986.75	0.50525	0.50381	0.44607	0.4221		5.24621	1.59063	1.04883	0.39782	0.90174		-12.85	3.99222	1.25497e-09	-12.95	3.96139	1.12625e-09	-12.9	3.97674	7.80501e-15
8987.01	0.52101	0.51236	0.45285	0.42804		5.27689	1.53651	0.99569	0.36747	0.91637		-12.85	4.01556	1.04844e-09	-12.95	3.98456	8.86157e-10	-12.9	4	5.48311e-15
8987.25	0.53583	0.52138	0.44432	0.42953		5.30757	1.47516	0.94636	0.33249	0.92823		-12.85	4.03891	8.75103e-10	-12.95	4.00772	6.96904e-10	-12.9	4.02326	3.83632e-15
8987.5	0.55385	0.5298	0.42412	0.4288		5.33825	1.40683	0.90004	0.29375	0.93779		-12.85	4.06226	7.29805e-10	-12.95	4.03089	5.48244e-10	-12.9	4.04651	2.67269e-15
8987.76	0.56992	0.53939	0.40144	0.42709		5.36893	1.33225	0.85537	0.25237	0.94545		-12.85	4.0856	6.08161e-10	-12.95	4.05405	4.31843e-10	-12.9	4.06977	1.85366e-15
8988	0.589	0.54989	0.38185	0.4256		5.39961	1.25253	0.81068	0.20976	0.9516		-12.85	4.10895	5.06437e-10	-12.95	4.07722	3.40948e-10	-12.9	4.09302	1.27954e-15
8988.25	0.60094	0.5604	0.36866	0.42558		5.43029	1.16915	0.76435	0.16775	0.95653		-12.85	4.1323	4.21461e-10	-12.95	4.10039	2.70112e-10	-12.9	4.11628	8.78806e-16
8988.5	0.61767	0.5727	0.36105	0.4279		5.46097	1.08375	0.71496	0.12913	0.96045		-12.85	4.15564	3.50546e-10	-12.95	4.12355	2.14966e-10	-12.9	4.13954	6.00373e-16
8988.75	0.6315	0.58421	0.36088	0.43393		5.49165	0.99808	0.66159	0.0987	0.96348		-12.85	4.17899	2.91418e-10	-12.95	4.14672	1.7202e-10	-12.9	4.16279	4.07847e-16
8988.99	0.65233	0.5998	0.36679	0.44217		5.52233	0.91383	0.60381	0.0842	0.96565		-12.85	4.20233	2.4216e-10	-12.95	4.16988	1.3851e-10	-12.9	4.18605	2.75406e-16
8989.26	0.67116	0.61549	0.3794	0.45615		5.55301	0.8325	0.54181	0.0902	0.96693		-12.85	4.22568	2.01155e-10	-12.95	4.19305	1.12261e-10	-12.9	4.2093	1.848e-16
8989.49	0.68467	0.63057	0.39364	0.47187		5.58369	0.7553	0.47628	0.10979	0.96723		-12.85	4.24903	1.67041e-10	-12.95	4.21622	9.15811e-11	-12.9	4.23256	1.23184e-16
8989.75	0.70239	0.64756	0.41427	0.49353		5.61437	0.68306	0.40838	0.1337	0.96642		-12.85	4.27237	1.38676e-10	-12.95	4.23938	7.51663e-11	-12.9	4.25581	8.15551e-17
8990	0.72195	0.66697	0.43673	0.51838		5.64505	0.61626	0.33963	0.15684	0.96435		-12.85	4.29572	1.15104e-10	-12.95	4.26255	6.20229e-11	-12.9	4.27907	5.363e-17
8990.25	0.73846	0.68539	0.46073	0.54352		5.67573	0.55495	0.27185	0.1769	0.96086		-12.85	4.31907	9.55216e-11	-12.95	4.28571	5.14008e-11	-12.9	4.30233	3.50465e-17
8990.5	0.754	0.705	0.48453	0.5707		5.70641	0.49896	0.20711	0.1928	0.95577		-12.85	4.34241	7.92592e-11	-12.95	4.30888	4.27375e-11	-12.9	4.32558	2.27904e-17
8990.75	0.77349	0.72675	0.514	0.60116		5.73709	0.44791	0.14803	0.20411	0.94892		-12.85	4.36576	6.57572e-11	-12.95	4.33205	3.56128e-11	-12.9	4.34884	1.47895e-17
8991	0.78912	0.74696	0.54021	0.63068		5.76777	0.40143	0.09881	0.21071	0.9401		-12.85	4.3891	5.45493e-11	-12.95	4.35521	2.97117e-11	-12.9	4.37209	9.6265e-18
8991.25	0.81001	0.76823	0.57102	0.66251		5.79845	0.35925	0.06861	0.21276	0.92912		-12.85	4.41245	4.52467e-11	-12.95	4.37838	2.47967e-11	-12.9	4.39535	6.3361e-18
8991.5	0.82519	0.78731	0.60217	0.69657		5.82913	0.32127	0.06892	0.21057	0.91579		-12.85	4.4358	3.75263e-11	-12.95	4.40154	2.06865e-11	-12.9	4.41861	4.26248e-18
8991.76	0.84677	0.81158	0.63118	0.73024		5.85981	0.28758	0.08901	0.20457	0.89991		-12.85	4.45914	3.11193e-11	-12.95	4.42471	1.72404e-11	-12.9	4.44186	2.96149e-18
8991.99	0.86638	0.83215	0.66072	0.76859		5.89049	0.25839	0.11189	0.19533	0.88129		-12.85	4.48249	2.58023e-11	-12.95	4.44788	1.43472e-11	-12.9	4.46512	2.13594e-18
8992.25	0.88811	0.85276	0.68995	0.80881		5.92117	0.23388	0.13131	0.18344	0.85977		-12.85	4.50584	2.13901e-11	-12.95	4.47104	1.19176e-11	-12.9	4.48837	1.59394e-18
8992.5	0.90414	0.87118	0.72638	0.84506		5.95185	0.21407	0.14585	0.16957	0.83524		-12.85	4.52918	1.77286e-11	-12.95	4.49421	9.87857e-12	-12.9	4.51163	1.21891e-18
8992.75	0.92462	0.88957	0.75645	0.88693		5.98253	0.19868	0.15567	0.15441	0.80764		-12.85	4.55253	1.46903e-11	-12.95	4.51738	8.16948e-12	-12.9	4.53488	9.44763e-19
8993.01	0.94608	0.90787	0.787	0.92068		6.0132	0.18717	0.16159	0.1387	0.77699		-12.85	4.57587	1.21692e-11	-12.95	4.54054	6.73949e-12	-12.9	4.55814	7.35719e-19
8993.26	0.9631	0.92302	0.80855	0.95486		6.04388	0.17889	0.16479	0.12318	0.74341		-12.85	4.59922	1.00774e-11	-12.95	4.56371	5.5456e-12	-12.9	4.58139	5.72335e-19
8993.5	0.98254	0.93732	0.82822	0.97894		6.07456	0.17335	0.16666	0.10865	0.70713		-12.85	4.62257	8.34201e-12	-12.95	4.58687	4.55124e-12	-12.9	4.60465	4.43333e-19
8993.75	0.99732	0.95056	0.84777	1.00278		6.10524	0.17044	0.16874	0.09592	0.66849		-12.85	4.64591	6.90249e-12	-12.95	4.61004	3.72523e-12	-12.9	4.62791	3.41393e-19
8994	1.01524	0.96059	0.86283	1.01964		6.13592	0.17049	0.17268	0.08577	0.62793		-12.85	4.66926	5.70867e-12	-12.95	4.63321	3.04095e-12	-12.9	4.65116	2.61184e-19
8994.26	1.03241	0.96873	0.87798	1.03679		6.1666	0.17401	0.18019	0.0788	0.58601		-12.85	4.69261	4.71885e-12	-12.95	4.65637	2.47568e-12	-12.9	4.67442	1.985e-19
8994.5	1.04772	0.97461	0.89173	1.05259		6.19728	0.18139	0.19281	0.07519	0.5434		-12.85	4.71595	3.89844e-12	-12.95	4.67954	2.01006e-12	-12.9	4.69767	1.49889e-19
8994.74	1.06254	0.97758	0.90533	1.06661		6.22796	0.19244	0.21167	0.07448	0.50082		-12.85	4.7393	3.21869e-12	-12.95	4.7027	1.62763e-12	-12.9	4.72093	1.12487e-19
8995	1.07592	0.97823	0.91856	1.08221		6.25864	0.20631	0.23733	0.07578	0.45905		-12.85	4.76265	2.65572e-12	-12.95	4.72587	1.31445e-12	-12.9	4.74419	8.3929e-20
8995.25	1.0862	0.97676	0.93324	1.09813		6.28932	0.22155	0.26968	0.07799	0.41892		-12.85	4.78599	2.18969e-12	-12.95	4.74904	1.05871e-12	-12.9	4.76744	6.228e-20
8995.51	1.09976	0.97344	0.94742	1.11322		6.32	0.23637	0.30809	0.08017	0.38119		-12.85	4.80934	1.80412e-12	-12.95	4.7722	8.50482e-13	-12.9	4.7907	4.59792e-20
8995.75	1.11111	0.96838	0.96386	1.12855		6.35068	0.24886	0.35151	0.0816	0.34661		-12.85	4.83268	1.4853e-12	-12.95	4.79537	6.81419e-13	-12.9	4.81395	3.37823e-20
8995.99	1.12098	0.96212	0.98288	1.14413		6.38136	0.25721	0.39862	0.0818	0.31575		-12.85	4.85603	1.22185e-12	-12.95	4.81853	5.44543e-13	-12.9	4.83721	2.47091e-20
8996.25	1.12725	0.95547	1.00339	1.16078		6.41204	0.25981	0.44788	0.08053	0.28902		-12.85	4.87938	1.0043e-12	-12.95	4.8417	4.34037e-13	-12.9	4.86046	1.79962e-20
8996.5	1.13549	0.9481	1.02622	1.17823		6.44272	0.25532	0.49767	0.07776	0.26659		-12.85	4.90272	8.24774e-13	-12.95	4.86487	3.45067e-13	-12.9	4.88372	1.30546e-20
8996.75	1.14124	0.94095	1.04662	1.19767		6.4734	0.24274	0.54633	0.07369	0.24833		-12.85	4.92607	6.7675e-13	-12.95	4.88803	2.73634e-13	-12.9	4.90698	9.43407e-21
8997	1.14571	0.93242	1.0747	1.21814		6.50408	0.22146	0.5922	0.06883	0.23386		-12.85	4.94942	5.54795e-13	-12.95	4.9112	2.16436e-13	-12.9	4.93023	6.79312e-21
8997.25	1.15199	0.92491	1.09659	1.23809		6.53476	0.19128	0.63375	0.06406	0.22259		-12.85	4.97276	4.54402e-13	-12.95	4.93436	1.70759e-13	-12.9	4.95349	4.87472e-21
8997.5	1.15746	0.91706	1.11916	1.26043		6.56544	0.15239	0.66959	0.06073	0.21385		-12.85	4.99611	3.7183e-13	-12.95	4.95753	1.34382e-13	-12.9	4.97674	3.48664e-21
8997.76	1.15545	0.91025	1.13897	1.27982		6.59612	0.10542	0.69856	0.06041	0.207		-12.85	5.01945	3.03976e-13	-12.95	4.98069	1.05487e-13	-12.9	5	2.48602e-21
8997.99	1.15588	0.9037	1.15495	1.29518		6.6268	0.0514	0.71975	0.06423	0.20151		-12.85	5.0428	2.48268e-13	-12.95	5.00386	8.25961e-14	-12.9	5.02326	1.76723e-21
8998.25	1.15561	0.89767	1.1706	1.30986		6.65748	0.0086	0.73252	0.07218	0.19697		-12.85	5.06615	2.02575e-13	-12.95	5.02703	6.45091e-14	-12.9	5.04651	1.25264e-21
8998.49	1.15283	0.89294	1.18141	1.31781		6.68816	0.07225	0.73654	0.08329	0.19313		-12.85	5.08949	1.65131e-13	-12.95	5.05019	5.02553e-14	-12.9	5.06977	8.8541e-22
8998.75	1.15136	0.88854	1.19083	1.3222		6.71884	0.13822	0.73172	0.09625	0.18981		-12.85	5.11284	1.34477e-13	-12.95	5.07336	3.90515e-14	-12.9	5.09302	6.24153e-22
8999	1.14906	0.88535	1.19789	1.32211		6.74952	0.20431	0.71826	0.10988	0.18691		-12.85	5.13619	1.09406e-13	-12.95	5.09652	3.02679e-14	-12.9	5.11628	4.38835e-22
8999.25	1.14408	0.88321	1.2026	1.31859		6.7802	0.26835	0.69654	0.12317	0.18429		-12.85	5.15953	8.89219e-14	-12.95	5.11969	2.33997e-14	-12.9	5.13954	3.07758e-22
8999.5	1.14175	0.88208	1.20593	1.31253		6.81087	0.32819	0.66711	0.13533	0.18182		-12.85	5.18288	7.22018e-14	-12.95	5.14286	1.80431e-14	-12.9	5.16279	2.153e-22
8999.75	1.13786	0.88224	1.20807	1.30433		6.84155	0.38176	0.63062	0.14567	0.17931		-12.85	5.20623	5.85678e-14	-12.95	5.16602	1.38763e-14	-12.9	5.18605	1.50256e-22
9000	1.13545	0.8836	1.20911	1.29502		6.87223	0.42715	0.58779	0.15367	0.17657		-12.85	5.22957	4.74615e-14	-12.95	5.18919	1.06436e-14	-12.9	5.2093	1.04617e-22
9000.25	1.12924	0.88614	1.20922	1.28624		6.90291	0.46264	0.53931	0.15891	0.17338		-12.85	5.25292	3.84234e-14	-12.95	5.21235	8.14203e-15	-12.9	5.23256	7.26727e-23
9000.5	1.12675	0.8901	1.20865	1.27618		6.93359	0.48686	0.48584	0.16109	0.16957		-12.85	5.27627	3.10758e-14	-12.95	5.23552	6.21145e-15	-12.9	5.25581	5.03691e-23
9000.75	1.12154	0.89554	1.20729	1.26621		6.96427	0.49874	0.42802	0.16005	0.16505		-12.85	5.29961	2.51086e-14	-12.95	5.25869	4.72548e-15	-12.9	5.27907	3.48336e-23
9001	1.11956	0.90151	1.20563	1.25623		6.99495	0.4976	0.36643	0.15573	0.1598		-12.85	5.32296	2.02673e-14	-12.95	5.28185	3.58482e-15	-12.9	5.30233	2.40376e-23
9001.25	1.11539	0.90936	1.20341	1.24561		7.02563	0.48317	0.30167	0.14821	0.15391		-12.85	5.3463	1.63434e-14	-12.95	5.30502	2.71162e-15	-12.9	5.32558	1.65523e-23
9001.49	1.11005	0.91838	1.20113	1.23395		7.05631	0.45559	0.23447	0.13766	0.14762		-12.85	5.36965	1.31664e-14	-12.95	5.32819	2.04503e-15	-12.9	5.34884	1.1374e-23
9001.75	1.10795	0.92779	1.19893	1.22003		7.08699	0.4154	0.16609	0.1244	0.14124		-12.85	5.393	1.05967e-14	-12.95	5.35135	1.53759e-15	-12.9	5.37209	7.79959e-24
9002	1.1023	0.93804	1.19709	1.20509		7.11767	0.36353	0.1001	0.10881	0.13518		-12.85	5.41634	8.5202e-15	-12.95	5.37452	1.15243e-15	-12.9	5.39535	5.33756e-24
9002.26	1.09995	0.9487	1.19548	1.18789		7.14835	0.30129	0.05639	0.09137	0.1299		-12.85	5.43969	6.844e-15	-12.95	5.39768	8.60936e-16	-12.9	5.41861	3.64535e-24
9002.49	1.09706	0.95981	1.19448	1.17056		7.17903	0.23031	0.08716	0.07264	0.12578		-12.85	5.46303	5.49227e-15	-12.95	5.42085	6.41005e-16	-12.9	5.44186	2.48468e-24
9002.76	1.09474	0.96936	1.19385	1.15141		7.20971	0.15273	0.1527	0.05324	0.1231		-12.85	5.48638	4.40328e-15	-12.95	5.44402	4.75585e-16	-12.9	5.46512	1.69023e-24
9002.99	1.08829	0.97844	1.19344	1.13486		7.24039	0.07254	0.22319	0.03402	0.1219		-12.85	5.50973	3.52684e-15	-12.95	5.46718	3.51569e-16	-12.9	5.48837	1.14756e-24
9003.25	1.08422	0.98638	1.19313	1.11552		7.27107	0.03739	0.29312	0.01696	0.12199		-12.85	5.53307	2.82215e-15	-12.95	5.49035	2.58905e-16	-12.9	5.51163	7.77615e-25
9003.5	1.08156	0.99262	1.19278	1.09926		7.30175	0.11383	0.3603	0.01341	0.12299		-12.85	5.55642	2.25613e-15	-12.95	5.51351	1.89911e-16	-12.9	5.53488	5.25924e-25
9003.75	1.07898	0.99711	1.19234	1.08303		7.33243	0.19937	0.42322	0.02673	0.12437		-12.85	5.57977	1.80192e-15	-12.95	5.53668	1.38729e-16	-12.9	5.55814	3.55023e-25
9004	1.07497	0.99954	1.19154	1.06697		7.36311	0.28329	0.48064	0.04148	0.12558		-12.85	5.60311	1.43779e-15	-12.95	5.55985	1.00909e-16	-12.9	5.58139	2.39206e-25
9004.26	1.07281	0.99995	1.18988	1.05402		7.39379	0.36306	0.53148	0.05477	0.12614		-12.85	5.62646	1.14617e-15	-12.95	5.58301	7.30773e-17	-12.9	5.60465	1.6087e-25
9004.5	1.07002	0.99842	1.18782	1.04303		7.42447	0.43696	0.57488	0.06599	0.12562		-12.85	5.6498	9.12838e-16	-12.95	5.60618	5.26871e-17	-12.9	5.62791	1.07987e-25
9004.75	1.0637	0.99528	1.18517	1.03169		7.45515	0.50365	0.61023	0.07493	0.12375		-12.85	5.67315	7.26328e-16	-12.95	5.62934	3.78202e-17	-12.9	5.65116	7.23542e-26
9005	1.06152	0.99111	1.18167	1.0219		7.48583	0.56211	0.63717	0.08159	0.12034		-12.85	5.6965	5.77387e-16	-12.95	5.65251	2.70371e-17	-12.9	5.67442	4.83906e-26
9005.26	1.06021	0.98509	1.17771	1.01269		7.51651	0.61161	0.65565	0.08608	0.11535		-12.85	5.71984	4.58561e-16	-12.95	5.67568	1.92612e-17	-12.9	5.69767	3.23047e-26
9005.5	1.054	0.97846	1.1728	1.00424		7.54719	0.65171	0.6659	0.08865	0.10883		-12.85	5.74319	3.63852e-16	-12.95	5.69884	1.369e-17	-12.9	5.72093	2.1527e-26
9005.74	1.04706	0.97087	1.16736	0.99619		7.57787	0.68227	0.66846	0.08967	0.10095		-12.85	5.76654	2.88436e-16	-12.95	5.72201	9.72746e-18	-12.9	5.74419	1.43191e-26
9005.99	1.04306	0.9634	1.16173	0.98845		7.60854	0.70336	0.6641	0.08961	0.09197		-12.85	5.78988	2.28441e-16	-12.95	5.74517	6.93184e-18	-12.9	5.76744	9.50757e-27
9006.26	1.04036	0.95553	1.15482	0.97989		7.63922	0.7153	0.65378	0.08898	0.08226		-12.85	5.81323	1.80758e-16	-12.95	5.76834	4.97676e-18	-12.9	5.7907	6.30154e-27
9006.5	1.03521	0.94826	1.14793	0.97301		7.6699	0.7186	0.63858	0.08828	0.07231		-12.85	5.83658	1.42896e-16	-12.95	5.79151	3.62106e-18	-12.9	5.81395	4.16919e-27
9006.75	1.03229	0.9407	1.14057	0.96486		7.70058	0.71389	0.61958	0.08794	0.06277		-12.85	5.85992	1.12862e-16	-12.95	5.81467	2.68661e-18	-12.9	5.83721	2.75351e-27
9007.01	1.0257	0.9342	1.13265	0.95785		7.73126	0.70195	0.59779	0.08826	0.05452		-12.85	5.88327	8.9058e-17	-12.95	5.83784	2.04225e-18	-12.9	5.86046	1.81533e-27
9007.26	1.02528	0.92769	1.12445	0.95149		7.76194	0.68359	0.574	0.08928	0.04864		-12.85	5.90662	7.02104e-17	-12.95	5.861	1.59279e-18	-12.9	5.88372	1.19471e-27
9007.5	1.0225	0.92173	1.11677	0.94494		7.79262	0.65972	0.54874	0.09089	0.04619		-12.85	5.92996	5.5301e-17	-12.95	5.88417	1.27126e-18	-12.9	5.90698	7.8489e-28
9007.74	1.017	0.91664	1.10675	0.93975		7.8233	0.63125	0.52223	0.09278	0.04754		-12.85	5.95331	4.35179e-17	-12.95	5.90734	1.03276e-18	-12.9	5.93023	5.14752e-28
9008	1.01468	0.91183	1.09624	0.9344		7.85398	0.59909	0.49438	0.09458	0.05205		-12.85	5.97665	3.42142e-17	-12.95	5.9305	8.48703e-19	-12.9	5.95349	3.37002e-28
9008.26	1.01292	0.90725	1.08643	0.93048		7.88466	0.56417	0.46488	0.0959	0.05857		-12.85	6	2.6875e-17	-12.95	5.95367	7.01651e-19	-12.9	5.97674	2.2025e-28
9008.49	1.00613	0.90283	1.07723	0.9274		7.91534	0.52741	0.4333	0.09641	0.06606		-12.8	0	0.00432	-12.95	5.97683	5.81184e-19	-12.9	6	1.43698e-28
9008.76	1.00339	0.89887	1.06396	0.92513		7.94602	0.4897	0.39924	0.09584	0.07383		-12.8	0.02335	0.00933	-12.95	6	4.80992e-19	-12.85	0	0.00071332
9009	0.99924	0.89467	1.05337	0.92362		7.9767	0.45193	0.36249	0.09404	0.08145		-12.8	0.04669	0.01314	-12.9	0	0.00403	-12.85	0.02326	0.00155
9009.26	0.99442	0.89056	1.04159	0.92273		8.00738	0.41494	0.32319	0.09093	0.08865		-12.8	0.07004	0.01599	-12.9	0.02317	0.00865	-12.85	0.04651	0.00221
9009.5	0.99158	0.88689	1.0302	0.92262		8.03806	0.37952	0.28207	0.08653	0.09532		-12.8	0.09338	0.01835	-12.9	0.04633	0.01212	-12.85	0.06977	0.00276
9009.76	0.99023	0.88208	1.0183	0.92309		8.06874	0.34639	0.2407	0.08094	0.10139		-12.8	0.11673	0.02038	-12.9	0.0695	0.01464	-12.85	0.09302	0.00331
9010	0.98859	0.87777	1.00686	0.92389		8.09942	0.31614	0.20211	0.07434	0.10684		-12.8	0.14008	0.02215	-12.9	0.09266	0.01662	-12.85	0.11628	0.00402
9010.24	0.98429	0.87357	0.99626	0.92518		8.1301	0.28919	0.17156	0.06695	0.11166		-12.8	0.16342	0.02366	-12.9	0.11583	0.01824	-12.85	0.13953	0.00504
9010.51	0.98356	0.86993	0.98457	0.92693		8.16078	0.26573	0.15652	0.05908	0.1159		-12.8	0.18677	0.02485	-12.9	0.139	0.0196	-12.85	0.16279	0.00641
9010.76	0.97923	0.86577	0.97493	0.9286		8.19146	0.24575	0.16239	0.05105	0.11958		-12.8	0.21012	0.02568	-12.9	0.16216	0.02074	-12.85	0.18605	0.00799
9011	0.97959	0.8625	0.9655	0.93044		8.22214	0.22902	0.18656	0.04327	0.12274		-12.8	0.23346	0.02613	-12.9	0.18533	0.02168	-12.85	0.2093	0.00957
9011.26	0.97452	0.8596	0.95581	0.9325		8.25282	0.21519	0.22132	0.03619	0.12544		-12.8	0.25681	0.02624	-12.9	0.20849	0.02241	-12.85	0.23256	0.01088
9011.49	0.97025	0.85705	0.94756	0.93435		8.2835	0.2039	0.25996	0.03034	0.12774		-12.8	0.28016	0.02613	-12.9	0.23166	0.02292	-12.85	0.25581	0.0117
9011.75	0.97174	0.8552	0.93999	0.93596		8.31418	0.19493	0.29819	0.02627	0.12972		-12.8	0.3035	0.02594	-12.9	0.25483	0.02318	-12.85	0.27907	0.0119
9012	0.96676	0.85388	0.93212	0.93755		8.34486	0.18824	0.3334	0.02429	0.13146		-12.8	0.32685	0.02582	-12.9	0.27799	0.02321	-12.85	0.30233	0.0115
9012.25	0.96733	0.85305	0.92513	0.93885		8.37554	0.18406	0.36403	0.02416	0.13303		-12.8	0.35019	0.02581	-12.9	0.30116	0.02305	-12.85	0.32558	0.01074
9012.5	0.96489	0.85263	0.91885	0.93989		8.40621	0.18276	0.38923	0.02516	0.13454		-12.8	0.37354	0.02585	-12.9	0.32432	0.02274	-12.85	0.34884	0.01014
9012.75	0.96377	0.85272	0.91352	0.94071		8.43689	0.18473	0.40865	0.02649	0.13605		-12.8	0.39689	0.02581	-12.9	0.34749	0.02235	-12.85	0.37209	0.01028
9013	0.95993	0.85316	0.90836	0.9412		8.46757	0.19017	0.42243	0.02758	0.13763		-12.8	0.42023	0.02548	-12.9	0.37066	0.02194	-12.85	0.39535	0.01135
9013.25	0.96167	0.85377	0.90392	0.94143		8.49825	0.19894	0.43105	0.02811	0.13932		-12.8	0.44358	0.02474	-12.9	0.39382	0.02152	-12.85	0.41861	0.01294
9013.5	0.95799	0.85471	0.89966	0.94149		8.52893	0.21059	0.43534	0.0279	0.14112		-12.8	0.46693	0.02354	-12.9	0.41699	0.02106	-12.85	0.44186	0.01442
9013.75	0.95875	0.85585	0.89621	0.94135		8.55961	0.22436	0.43635	0.02692	0.14301		-12.8	0.49027	0.02199	-12.9	0.44015	0.02051	-12.85	0.46512	0.01529
9014	0.95544	0.85703	0.89285	0.94089		8.59029	0.23939	0.43529	0.02519	0.14494		-12.8	0.51362	0.02031	-12.9	0.46332	0.01983	-12.85	0.48837	0.01523
9014.25	0.9525	0.85832	0.89004	0.94042		8.62097	0.25481	0.4334	0.02279	0.14683		-12.8	0.53697	0.01882	-12.9	0.48649	0.01896	-12.85	0.51163	0.01414
9014.51	0.95366	0.85985	0.88728	0.93976		8.65165	0.26986	0.43182	0.01983	0.14861		-12.8	0.56031	0.01779	-12.9	0.50965	0.01791	-12.85	0.53488	0.01218
9014.76	0.95162	0.86132	0.88521	0.93902		8.68233	0.28387	0.43148	0.01645	0.15017		-12.8	0.58366	0.01728	-12.9	0.53282	0.01674	-12.85	0.55814	0.00972
9015.01	0.95044	0.86308	0.88305	0.93819		8.71301	0.29638	0.43301	0.01283	0.15143		-12.8	0.607	0.01706	-12.9	0.55598	0.01552	-12.85	0.5814	0.00758
9015.25	0.94918	0.86481	0.88106	0.93743		8.74369	0.30708	0.43672	0.00918	0.15232		-12.8	0.63035	0.01672	-12.9	0.57915	0.01437	-12.85	0.60465	0.00698
9015.51	0.94795	0.86683	0.87903	0.93655		8.77437	0.31581	0.44259	0.00596	0.15281		-12.8	0.6537	0.01585	-12.9	0.60232	0.01337	-12.85	0.62791	0.00826
9015.75	0.94948	0.8688	0.87727	0.93566		8.80505	0.32256	0.45044	0.0045	0.1529		-12.8	0.67704	0.01413	-12.9	0.62548	0.01255	-12.85	0.65116	0.01028
9016	0.94832	0.87109	0.87552	0.93464		8.83573	0.32744	0.45997	0.00602	0.1526		-12.8	0.70039	0.01141	-12.9	0.64865	0.01185	-12.85	0.67442	0.01208
9016.24	0.94528	0.87366	0.87377	0.9337		8.86641	0.33064	0.47091	0.00887	0.15197		-12.8	0.72374	0.00768	-12.9	0.67182	0.01116	-12.85	0.69767	0.01333
9016.51	0.94576	0.87642	0.87162	0.93251		8.89709	0.33238	0.48307	0.01186	0.15111		-12.8	0.74708	0.00309	-12.9	0.69498	0.01035	-12.85	0.72093	0.01411
9016.74	0.94384	0.87922	0.87008	0.93144		8.92777	0.33289	0.49636	0.01462	0.15013		-12.8	0.77043	0.00232	-12.9	0.71815	0.00933	-12.85	0.74419	0.01488
9017.01	0.94102	0.88245	0.86815	0.93021		8.95845	0.33235	0.51078	0.01704	0.14914		-12.8	0.79377	0.00796	-12.9	0.74131	0.00809	-12.85	0.76744	0.01625
9017.24	0.94278	0.88558	0.86662	0.92892		8.98913	0.33088	0.52635	0.01904	0.14825		-12.8	0.81712	0.01372	-12.9	0.76448	0.00673	-12.85	0.7907	0.0187
9017.5	0.94009	0.88914	0.86488	0.92751		9.01981	0.32849	0.54305	0.0206	0.14757		-12.8	0.84047	0.01929	-12.9	0.78765	0.00552	-12.85	0.81395	0.02224
9017.74	0.93917	0.893	0.8632	0.92598		9.05049	0.3251	0.56077	0.02171	0.14713		-12.8	0.86381	0.02441	-12.9	0.81081	0.00494	-12.85	0.83721	0.02649
9018.01	0.93883	0.89668	0.86167	0.92444		9.08117	0.32058	0.57923	0.02237	0.14696		-12.8	0.88716	0.02889	-12.9	0.83398	0.00538	-12.85	0.86047	0.03098
9018.25	0.93711	0.90077	0.86033	0.92273		9.11185	0.3147	0.598	0.0226	0.14701		-12.8	0.91051	0.03265	-12.9	0.85714	0.00657	-12.85	0.88372	0.0353
9018.5	0.93598	0.90484	0.85915	0.92069		9.14253	0.30721	0.61647	0.02243	0.14719		-12.8	0.93385	0.03567	-12.9	0.88031	0.00801	-12.85	0.90698	0.03908
9018.74	0.93666	0.9092	0.85822	0.91844		9.17321	0.29788	0.63392	0.02191	0.14738		-12.8	0.9572	0.03802	-12.9	0.90348	0.00935	-12.85	0.93023	0.04213
9019	0.9333	0.91322	0.85719	0.91602		9.20388	0.28651	0.64955	0.02107	0.14741		-12.8	0.98055	0.03986	-12.9	0.92664	0.01043	-12.85	0.95349	0.04429
9019.88	0.93178	0.92773	0.85526	0.90528		9.23456	0.27297	0.66258	0.01996	0.14714		-12.8	1.00389	0.04134	-12.9	0.94981	0.01115	-12.85	0.97674	0.04555
9020.74	0.9276	0.94159	0.85432	0.8912		9.26524	0.25721	0.67223	0.01864	0.14639		-12.8	1.02724	0.04264	-12.9	0.97297	0.01154	-12.85	1	0.04594
9021.64	0.92565	0.95512	0.85353	0.87331		9.29592	0.2393	0.67785	0.01717	0.14506		-12.8	1.05058	0.04387	-12.9	0.99614	0.01164	-12.85	1.02326	0.04556
9022.53	0.92322	0.96867	0.85156	0.85676		9.3266	0.21944	0.67894	0.01561	0.14303		-12.8	1.07393	0.04509	-12.9	1.0193	0.01159	-12.85	1.04651	0.04454
9023.43	0.92362	0.98183	0.84787	0.84027		9.35728	0.19798	0.67515	0.01401	0.14027		-12.8	1.09728	0.04629	-12.9	1.04247	0.01151	-12.85	1.06977	0.04301
9024.36	0.92058	0.99443	0.84223	0.82679		9.38796	0.17544	0.66637	0.01243	0.13679		-12.8	1.12062	0.04739	-12.9	1.06564	0.01155	-12.85	1.09302	0.0411
9025.28	0.92023	1.00476	0.83527	0.81612		9.41864	0.1526	0.65268	0.01093	0.13265		-12.8	1.14397	0.04831	-12.9	1.0888	0.01178	-12.85	1.11628	0.03895
9026.21	0.92133	1.01129	0.82803	0.80879		9.44932	0.13059	0.63438	0.00955	0.12799		-12.8	1.16732	0.04894	-12.9	1.11197	0.01221	-12.85	1.13954	0.03663
9027.17	0.92152	1.01219	0.82149	0.80316		9.48	0.11109	0.61201	0.00836	0.12303		-12.8	1.19066	0.0492	-12.9	1.13514	0.01278	-12.85	1.16279	0.03423
9028.11	0.92152	1.00661	0.81738	0.79994		9.51068	0.09647	0.58633	0.00738	0.11803		-12.8	1.21401	0.04904	-12.9	1.1583	0.0134	-12.85	1.18605	0.03178
9029.07	0.92687	0.99571	0.81616	0.80028		9.54136	0.0894	0.55826	0.00665	0.11332		-12.8	1.23735	0.04844	-12.9	1.18147	0.01397	-12.85	1.2093	0.02933
9030.05	0.92544	0.98178	0.81865	0.80454		9.57204	0.09124	0.52892	0.00617	0.10923		-12.8	1.2607	0.04741	-12.9	1.20463	0.01443	-12.85	1.23256	0.02688
9031.03	0.92962	0.96657	0.82586	0.81258		9.60272	0.10054	0.49954	0.00593	0.1061		-12.8	1.28405	0.04597	-12.9	1.2278	0.01474	-12.85	1.25581	0.02447
9032.02	0.93337	0.95097	0.83872	0.82363		9.6334	0.11427	0.47137	0.00587	0.10419		-12.8	1.30739	0.04417	-12.9	1.25097	0.01487	-12.85	1.27907	0.02212
9033.01	0.93783	0.93592	0.85631	0.8368		9.66408	0.12967	0.44565	0.00595	0.10362		-12.8	1.33074	0.04207	-12.9	1.27413	0.01485	-12.85	1.30233	0.01983
9034.03	0.94384	0.92449	0.87862	0.852		9.69476	0.14485	0.42339	0.00612	0.10436		-12.8	1.35409	0.03972	-12.9	1.2973	0.01469	-12.85	1.32558	0.01764
9035.05	0.94939	0.91631	0.90227	0.8675		9.72544	0.15864	0.40533	0.00635	0.10621		-12.8	1.37743	0.03719	-12.9	1.32046	0.01443	-12.85	1.34884	0.01556
9036.08	0.95394	0.91079	0.92506	0.88392		9.75612	0.1703	0.39173	0.00663	0.10884		-12.8	1.40078	0.03452	-12.9	1.34363	0.0141	-12.85	1.37209	0.01362
9037.11	0.96134	0.90795	0.94364	0.90035		9.7868	0.17943	0.38239	0.00696	0.11185		-12.8	1.42413	0.03178	-12.9	1.3668	0.01372	-12.85	1.39535	0.01182
9038.16	0.96747	0.90779	0.95755	0.91827		9.81748	0.18586	0.37671	0.00735	0.11484		-12.8	1.44747	0.02901	-12.9	1.38996	0.0133	-12.85	1.4186	0.01018
9039.21	0.97439	0.90999	0.96529	0.9354		9.84816	0.1896	0.3738	0.00782	0.11743		-12.8	1.47082	0.02625	-12.9	1.41313	0.01285	-12.85	1.44186	0.0087
9040.27	0.98149	0.91422	0.97066	0.95318		9.87884	0.19085	0.37273	0.00839	0.1193		-12.8	1.49416	0.02355	-12.9	1.43629	0.01238	-12.85	1.46512	0.00738
9041.35	0.98881	0.91986	0.97412	0.97115		9.90952	0.18997	0.37266	0.00907	0.1202		-12.8	1.51751	0.02095	-12.9	1.45946	0.01187	-12.85	1.48837	0.00623
9042.44	0.99598	0.92412	0.97624	0.98647		9.9402	0.18747	0.37301	0.00986	0.11993		-12.8	1.54086	0.01847	-12.9	1.48263	0.01131	-12.85	1.51163	0.00522
9043.52	1.00029	0.92754	0.97783	0.99902		9.97088	0.18401	0.37347	0.01077	0.11838		-12.8	1.5642	0.01614	-12.9	1.50579	0.01072	-12.85	1.53488	0.00436
9044.63	1.00803	0.92804	0.97822	1.00952								-12.8	1.58755	0.01399	-12.9	1.52896	0.01009	-12.85	1.55814	0.00362
9045.74	1.01372	0.92665	0.97768	1.01948								-12.8	1.6109	0.01202	-12.9	1.55212	0.00941	-12.85	1.5814	0.003
9046.86	1.02065	0.92598	0.97685	1.02824								-12.8	1.63424	0.01024	-12.9	1.57529	0.00871	-12.85	1.60465	0.00248
9047.99	1.02389	0.92772	0.97628	1.03757								-12.8	1.65759	0.00866	-12.9	1.59846	0.00799	-12.85	1.62791	0.00205
9049.14	1.02721	0.93247	0.97671	1.04559								-12.8	1.68093	0.00727	-12.9	1.62162	0.00727	-12.85	1.65116	0.00168
9050.28	1.03171	0.93844	0.97819	1.05149								-12.8	1.70428	0.00606	-12.9	1.64479	0.00654	-12.85	1.67442	0.00139
9051.44	1.03341	0.9445	0.98069	1.055								-12.8	1.72763	0.00502	-12.9	1.66795	0.00584	-12.85	1.69767	0.00114
9052.6	1.03262	0.94859	0.98403	1.05535								-12.8	1.75097	0.00414	-12.9	1.69112	0.00517	-12.85	1.72093	0.00093912
9053.79	1.03375	0.95015	0.98751	1.05274								-12.8	1.77432	0.0034	-12.9	1.71429	0.00454	-12.85	1.74419	0.000772883
9054.96	1.03413	0.95084	0.99107	1.04854								-12.8	1.79767	0.00278	-12.9	1.73745	0.00397	-12.85	1.76744	0.000636052
9056.16	1.03351	0.95246	0.99417	1.04154								-12.8	1.82101	0.00227	-12.9	1.76062	0.00348	-12.85	1.7907	0.000523323
9057.37	1.03261	0.95631	0.99739	1.03507								-12.8	1.84436	0.00185	-12.9	1.78378	0.00307	-12.85	1.81395	0.000430345
9058.58	1.03347	0.96224	1.00072	1.02826								-12.8	1.8677	0.00151	-12.9	1.80695	0.00275	-12.85	1.83721	0.000353572
9059.81	1.02823	0.9711	1.00391	1.02191								-12.8	1.89105	0.00122	-12.9	1.83012	0.00252	-12.85	1.86047	0.00029013
9061.04	1.02919	0.97909	1.00709	1.01556								-12.8	1.9144	0.000988191	-12.9	1.85328	0.00237	-12.85	1.88372	0.000237682
9062.28	1.02697	0.9856	1.00938	1.00909								-12.8	1.93774	0.000794304	-12.9	1.87645	0.00229	-12.85	1.90698	0.00019433
9063.53	1.02529	0.99072	1.01045	1.00328								-12.8	1.96109	0.000632671	-12.9	1.89961	0.00224	-12.85	1.93023	0.000158523
9064.79	1.02334	0.9957	1.01032	0.99783								-12.8	1.98444	0.000497125	-12.9	1.92278	0.00222	-12.85	1.95349	0.000128986
9066.07	1.02	1.00084	1.00893	0.99269								-12.8	2.00778	0.00038301	-12.9	1.94595	0.00219	-12.85	1.97674	0.000104667
9067.34	1.01782	1.00704	1.00698	0.98867								-12.8	2.03113	0.000286909	-12.9	1.96911	0.00215	-12.85	2	8.46899e-05
9068.63	1.01491	1.01439	1.00455	0.98463								-12.8	2.05448	0.000206398	-12.9	1.99228	0.00209	-12.85	2.02326	6.83251e-05
9069.94	1.01243	1.02251	1.00215	0.98079								-12.8	2.07782	0.000139904	-12.9	2.01544	0.00202	-12.85	2.04651	5.49597e-05
9071.24	1.01052	1.02913	0.99936	0.97783								-12.8	2.10117	8.6944e-05	-12.9	2.03861	0.00192	-12.85	2.06977	4.40795e-05
9072.56	1.00431	1.03522	0.99679	0.97418								-12.8	2.12451	4.99132e-05	-12.9	2.06178	0.00181	-12.85	2.09302	3.52522e-05
9073.88	1.00204	1.03688	0.99401	0.97121								-12.8	2.14786	3.85044e-05	-12.9	2.08494	0.00169	-12.85	2.11628	2.81152e-05
9075.22	0.99972	1.03436	0.99129	0.96905								-12.8	2.17121	5.04149e-05	-12.9	2.10811	0.00156	-12.85	2.13954	2.23644e-05
9076.57	0.9962	1.02766	0.9887	0.96737								-12.8	2.19455	6.60521e-05	-12.9	2.13127	0.00142	-12.85	2.16279	1.77461e-05
9077.93	0.99567	1.01826	0.98599	0.96594								-12.8	2.2179	7.84761e-05	-12.9	2.15444	0.00128	-12.85	2.18605	1.40491e-05
9079.28	0.99063	1.00685	0.98316	0.96484								-12.8	2.24125	8.67051e-05	-12.9	2.17761	0.00115	-12.85	2.2093	1.10986e-05
9080.65	0.99034	0.99494	0.98008	0.96414								-12.8	2.26459	9.10421e-05	-12.9	2.20077	0.00101	-12.85	2.23256	8.75037e-06
9082.03	0.99027	0.98495	0.97649	0.96395								-12.8	2.28794	9.2095e-05	-12.9	2.22394	0.000889297	-12.85	2.25581	6.88634e-06
9083.43	0.98732	0.97538	0.97271	0.96367								-12.8	2.31128	9.05264e-05	-12.9	2.2471	0.000773123	-12.85	2.27907	5.41014e-06
9084.83	0.98624	0.96682	0.96868	0.96338								-12.8	2.33463	8.6968e-05	-12.9	2.27027	0.00066645	-12.85	2.30233	4.24354e-06
9086.24	0.98447	0.95895	0.96509	0.96261								-12.8	2.35798	8.19861e-05	-12.9	2.29344	0.000569828	-12.85	2.32558	3.32337e-06
9087.67	0.98408	0.9539	0.96244	0.96173								-12.8	2.38132	7.60684e-05	-12.9	2.3166	0.000483406	-12.85	2.34884	2.59884e-06
9089.08	0.9841	0.95102	0.96028	0.96102								-12.8	2.40467	6.96198e-05	-12.9	2.33977	0.000407004	-12.85	2.37209	2.02924e-06
9090.52	0.98113	0.94863	0.95879	0.96081								-12.8	2.42802	6.29655e-05	-12.9	2.36293	0.000340196	-12.85	2.39535	1.5821e-06
9091.98	0.98299	0.94394	0.958	0.96116								-12.8	2.45136	5.63566e-05	-12.9	2.3861	0.00028237	-12.85	2.4186	1.2316e-06
9093.43	0.98447	0.93642	0.95765	0.96165								-12.8	2.47471	4.9979e-05	-12.9	2.40927	0.000232801	-12.85	2.44186	9.57212e-07
9094.9	0.98505	0.9272	0.95767	0.9617								-12.8	2.49805	4.39622e-05	-12.9	2.43243	0.000190695	-12.85	2.46512	7.42719e-07
9096.37	0.9894	0.9183	0.95772	0.96136								-12.8	2.5214	3.83894e-05	-12.9	2.4556	0.000155237	-12.85	2.48837	5.75286e-07
9097.87	0.98968	0.91144	0.95805	0.96097								-12.8	2.54475	3.33063e-05	-12.9	2.47876	0.000125621	-12.85	2.51163	4.44786e-07
9099.36	0.99199	0.90844	0.95853	0.96096								-12.8	2.56809	2.87295e-05	-12.9	2.50193	0.000101076	-12.85	2.53488	3.43238e-07
9100.85	0.99531	0.90954	0.9591	0.96138								-12.8	2.59144	2.46539e-05	-12.9	2.5251	8.0883e-05	-12.85	2.55814	2.64354e-07
9102.37	0.99498	0.91446	0.9597	0.96167								-12.8	2.61479	2.1059e-05	-12.9	2.54826	6.43863e-05	-12.85	2.5814	2.03192e-07
9103.89	0.9954	0.92238	0.96041	0.96186								-12.8	2.63813	1.79143e-05	-12.9	2.57143	5.09968e-05	-12.85	2.60465	1.55865e-07
9105.42	0.9936	0.93275	0.96092	0.96198								-12.8	2.66148	1.51828e-05	-12.9	2.5946	4.01948e-05	-12.85	2.62791	1.19322e-07
9106.96	0.99581	0.94356	0.96148	0.96251								-12.8	2.68483	1.2825e-05	-12.9	2.61776	3.15287e-05	-12.85	2.65116	9.11696e-08
9108.51	0.99503	0.95425	0.96172	0.96332								-12.8	2.70817	1.08005e-05	-12.9	2.64093	2.46109e-05	-12.85	2.67442	6.95324e-08
9110.07	0.99628	0.96348	0.96188	0.96399								-12.8	2.73152	9.07042e-06	-12.9	2.66409	1.91135e-05	-12.85	2.69767	5.29437e-08
9111.65	0.99603	0.97139	0.96177	0.96429								-12.8	2.75486	7.59782e-06	-12.9	2.68726	1.47622e-05	-12.85	2.72093	4.02572e-08
9113.22	0.99437	0.97688	0.96151	0.96405								-12.8	2.77821	6.34888e-06	-12.9	2.71042	1.13302e-05	-12.85	2.74419	3.05794e-08
9114.81	0.99359	0.98033	0.96122	0.96385								-12.8	2.80156	5.29301e-06	-12.9	2.73359	8.63276e-06	-12.85	2.76744	2.32145e-08
9116.41	0.99513	0.98166	0.96092	0.96417								-12.8	2.8249	4.40299e-06	-12.9	2.75676	6.52066e-06	-12.85	2.7907	1.76224e-08
9118.01	0.99722	0.98197	0.96101	0.96524								-12.8	2.84825	3.65484e-06	-12.9	2.77992	4.87527e-06	-12.85	2.81395	1.33848e-08
9119.63	1.00014	0.98265	0.96146	0.96724								-12.8	2.8716	3.02769e-06	-12.9	2.80309	3.6036e-06	-12.85	2.83721	1.01785e-08
9121.25	0.99861	0.98552	0.96247	0.96992								-12.8	2.89494	2.50343e-06	-12.9	2.82626	2.63434e-06	-12.85	2.86047	7.75506e-09
9122.9	0.99836	0.99233	0.96428	0.97372								-12.8	2.91829	2.0665e-06	-12.9	2.84942	1.91477e-06	-12.85	2.88372	5.92367e-09
9124.52	0.99986	1.00317	0.96686	0.97846								-12.8	2.94163	1.70351e-06	-12.9	2.87259	1.40776e-06	-12.85	2.90698	4.53884e-09
9126.18	1.00104	1.01909	0.97022	0.98438								-12.8	2.96498	1.40301e-06	-12.9	2.89575	1.08586e-06	-12.85	2.93023	3.48994e-09
9127.86	1.00196	1.03666	0.97438	0.99084								-12.8	2.98833	1.15521e-06	-12.9	2.91892	9.17767e-07	-12.85	2.95349	2.69337e-09
9129.51	1.00433	1.05232	0.97901	0.9968								-12.8	3.01167	9.51704e-07	-12.9	2.94209	8.55597e-07	-12.85	2.97674	2.08623e-09
9131.21	1.0036	1.06303	0.98401	1.00238								-12.8	3.03502	7.85318e-07	-12.9	2.96525	8.4592e-07	-12.85	3	1.62143e-09
9132.89	1.00424	1.06772	0.98918	1.00702								-12.8	3.05837	6.49881e-07	-12.9	2.98842	8.50635e-07	-12.85	3.02326	1.26387e-09
9134.59	1.0056	1.06785	0.99445	1.01069								-12.8	3.08171	5.4009e-07	-12.9	3.01158	8.50697e-07	-12.85	3.04651	9.8743e-10
9136.3	1.00607	1.06522	0.99979	1.01346								-12.8	3.10506	4.51383e-07	-12.9	3.03475	8.39205e-07	-12.85	3.06977	7.72685e-10
9138.01	1.0061	1.06062	1.00485	1.0153								-12.8	3.1284	3.7984e-07	-12.9	3.05791	8.152e-07	-12.85	3.09302	6.05165e-10
9139.75	1.00908	1.05515	1.00932	1.01645								-12.8	3.15175	3.22112e-07	-12.9	3.08108	7.80246e-07	-12.85	3.11628	4.74036e-10
9141.48	1.01013	1.04777	1.01329	1.01715								-12.8	3.1751	2.75366e-07	-12.9	3.10425	7.36782e-07	-12.85	3.13954	3.71133e-10
9143.23	1.01109	1.03843	1.01643	1.01751								-12.8	3.19844	2.3725e-07	-12.9	3.12741	6.8737e-07	-12.85	3.16279	2.90255e-10
9144.99	1.01092	1.02649	1.0185	1.0177								-12.8	3.22179	2.05848e-07	-12.9	3.15058	6.34361e-07	-12.85	3.18605	2.26646e-10
9146.75	1.009	1.01237	1.01951	1.01789								-12.8	3.24514	1.79644e-07	-12.9	3.17374	5.79769e-07	-12.85	3.2093	1.76629e-10
9148.52	1.01104	0.99729	1.01941	1.01789								-12.8	3.26848	1.57467e-07	-12.9	3.19691	5.2523e-07	-12.85	3.23256	1.37334e-10
9150.3	1.01163	0.98077	1.01823	1.01755								-12.8	3.29183	1.38436e-07	-12.9	3.22008	4.72023e-07	-12.85	3.25581	1.0651e-10
9152.09	1.0121	0.96503	1.01608	1.017								-12.8	3.31518	1.21901e-07	-12.9	3.24324	4.211e-07	-12.85	3.27907	8.23799e-11
9153.89	1.01135	0.94863	1.01321	1.01602								-12.8	3.33852	1.0739e-07	-12.9	3.26641	3.7313e-07	-12.85	3.30233	6.35344e-11
9155.72	1.01191	0.93389	1.00988	1.01505								-12.8	3.36187	9.45595e-08	-12.9	3.28958	3.28546e-07	-12.85	3.32558	4.88558e-11
9157.52	1.01176	0.92219	1.00634	1.01365								-12.8	3.38521	8.31614e-08	-12.9	3.31274	2.87588e-07	-12.85	3.34884	3.74557e-11
9159.37	1.01196	0.91509	1.00331	1.01157								-12.8	3.40856	7.30095e-08	-12.9	3.33591	2.50344e-07	-12.85	3.37209	2.86288e-11
9161.21	1.01147	0.91397	1.00059	1.00888								-12.8	3.43191	6.3961e-08	-12.9	3.35907	2.16783e-07	-12.85	3.39535	2.18157e-11
9163.05	1.00922	0.91902	0.99812	1.00549								-12.8	3.45525	5.59016e-08	-12.9	3.38224	1.86788e-07	-12.85	3.4186	1.65737e-11
9164.91	1.00806	0.9296	0.99642	1.00136								-12.8	3.4786	4.87353e-08	-12.9	3.40541	1.60178e-07	-12.85	3.44186	1.25534e-11
9166.78	1.00707	0.94371	0.99519	0.9968								-12.8	3.50195	4.23784e-08	-12.9	3.42857	1.36733e-07	-12.85	3.46512	9.48005e-12
9168.66	1.00969	0.95892	0.99416	0.99187								-12.8	3.52529	3.67555e-08	-12.9	3.45174	1.16206e-07	-12.85	3.48837	7.13802e-12
9170.54	1.00426	0.97401	0.99347	0.98692								-12.8	3.54864	3.17973e-08	-12.9	3.4749	9.83408e-08	-12.85	3.51163	5.35893e-12
9172.43	1.00525	0.98571	0.99275	0.9821								-12.8	3.57198	2.74392e-08	-12.9	3.49807	8.2878e-08	-12.85	3.53488	4.01169e-12
9174.34	1.0022	0.99432	0.99197	0.97806								-12.8	3.59533	2.36213e-08	-12.9	3.52124	6.95651e-08	-12.85	3.55814	2.99459e-12
9176.25	1.00059	0.99976	0.99111	0.97528								-12.8	3.61868	2.02872e-08	-12.9	3.5444	5.81608e-08	-12.85	3.5814	2.22906e-12
9178.19	1.00017	1.00245	0.99006	0.97444								-12.8	3.64202	1.73848e-08	-12.9	3.56757	4.84383e-08	-12.85	3.60465	1.65459e-12
9180.12	1.00059	1.00275	0.98913	0.97561								-12.8	3.66537	1.48658e-08	-12.9	3.59073	4.01882e-08	-12.85	3.62791	1.22476e-12
9182.06	0.99717	1.0015	0.98825	0.9782								-12.8	3.68872	1.26859e-08	-12.9	3.6139	3.32188e-08	-12.85	3.65116	9.04072e-13
9184.02	0.99761	1.00018	0.9876	0.98192								-12.8	3.71206	1.08047e-08	-12.9	3.63707	2.7357e-08	-12.85	3.67442	6.65506e-13
9185.97	0.99985	0.99944	0.98724	0.98605								-12.8	3.73541	9.18535e-09	-12.9	3.66023	2.24479e-08	-12.85	3.69767	4.88532e-13
9187.95	0.99783	0.99943	0.98714	0.99002								-12.8	3.75875	7.79497e-09	-12.9	3.6834	1.83537e-08	-12.85	3.72093	3.57618e-13
9189.92	0.99483	0.9995	0.98733	0.99326								-12.8	3.7821	6.60395e-09	-12.9	3.70656	1.49532e-08	-12.85	3.74419	2.61047e-13
9191.92	0.99577	0.99909	0.98789	0.99522								-12.8	3.80545	5.58596e-09	-12.9	3.72973	1.21403e-08	-12.85	3.76744	1.90011e-13
9193.9	0.99637	0.9976	0.98855	0.99596								-12.8	3.82879	4.71769e-09	-12.9	3.7529	9.82277e-09	-12.85	3.7907	1.37903e-13
9195.91	0.99812	0.99569	0.98936	0.99576								-12.8	3.85214	3.9786e-09	-12.9	3.77606	7.92089e-09	-12.85	3.81395	9.97899e-14
9197.94	0.99626	0.99487	0.99025	0.99502								-12.8	3.87549	3.35067e-09	-12.9	3.79923	6.36625e-09	-12.85	3.83721	7.19918e-14
9199.96	0.99748	0.99709	0.99113	0.99409								-12.8	3.89883	2.81813e-09	-12.9	3.82239	5.10041e-09	-12.85	3.86047	5.17762e-14
9201.99	0.99664	1.00375	0.99194	0.99332								-12.8	3.92218	2.36727e-09	-12.9	3.84556	4.07373e-09	-12.85	3.88372	3.71184e-14
9204.04	0.99691	1.01387	0.99267	0.99267								-12.8	3.94552	1.98619e-09	-12.9	3.86873	3.24424e-09	-12.85	3.90698	2.65225e-14
9206.1	0.99566	1.02511	0.99335	0.99181								-12.8	3.96887	1.6646e-09	-12.9	3.89189	2.57666e-09	-12.85	3.93023	1.88867e-14
9208.15	0.99739	1.03389	0.99401	0.99079								-12.8	3.99222	1.39361e-09	-12.9	3.91506	2.04144e-09	-12.85	3.95349	1.34016e-14
9210.23	0.99511	1.03947	0.9945	0.98983								-12.8	4.01556	1.1656e-09	-12.9	3.93822	1.61398e-09	-12.85	3.97674	9.47435e-15
9212.31	0.99593	1.04143	0.99499	0.98932								-12.8	4.03891	9.73996e-10	-12.9	3.96139	1.27387e-09	-12.85	4	6.67217e-15
9214.41	0.99802	1.04157	0.99537	0.98984								-12.8	4.06226	8.13203e-10	-12.9	3.98456	1.00428e-09	-12.85	4.02326	4.67981e-15
9216.51	0.99857	1.04019	0.99572	0.99154								-12.8	4.0856	6.7843e-10	-12.9	4.00772	7.91347e-10	-12.85	4.04651	3.26846e-15
9218.62	0.99921	1.03734	0.99582	0.99411								-12.8	4.10895	5.65595e-10	-12.9	4.03089	6.23744e-10	-12.85	4.06977	2.27255e-15
9220.74	0.99937	1.03277	0.99586	0.99731								-12.8	4.1323	4.7123e-10	-12.9	4.05405	4.9223e-10	-12.85	4.09302	1.57263e-15
9222.86	0.9994	1.02619	0.99585	1.00073								-12.8	4.15564	3.92388e-10	-12.9	4.07722	3.8931e-10	-12.85	4.11628	1.08283e-15
9225.02	1.00067	1.01783	0.99582	1.00402								-12.8	4.17899	3.26578e-10	-12.9	4.10039	3.08926e-10	-12.85	4.13954	7.41615e-16
9227.15	1.00089	1.00825	0.99577	1.00659								-12.8	4.20233	2.71689e-10	-12.9	4.12355	2.46207e-10	-12.85	4.16279	5.05047e-16
9229.3	1.00722	0.99994	0.99573	1.00786								-12.8	4.22568	2.25944e-10	-12.9	4.14672	1.97258e-10	-12.85	4.18605	3.41871e-16
9231.48	1.0021	0.98946	0.99588	1.00774								-12.8	4.24903	1.87845e-10	-12.9	4.16988	1.58985e-10	-12.85	4.2093	2.29935e-16
9233.66	1.00318	0.98133	0.99597	1.00638								-12.8	4.27237	1.56131e-10	-12.9	4.19305	1.28952e-10	-12.85	4.23256	1.53605e-16
9235.83	1.00261	0.97512	0.99616	1.00436								-12.8	4.29572	1.29744e-10	-12.9	4.21622	1.05255e-10	-12.85	4.25581	1.01891e-16
9238.04	1.00391	0.9709	0.9965	1.00216								-12.8	4.31907	1.078e-10	-12.9	4.23938	8.64241e-11	-12.85	4.27907	6.71048e-17
9240.23	1.00793	0.96963	0.99691	1.00045								-12.8	4.34241	8.95551e-11	-12.9	4.26255	7.13342e-11	-12.85	4.30233	4.38917e-17
9242.46	1.00368	0.97022	0.9975	0.99917								-12.8	4.36576	7.43899e-11	-12.9	4.28571	5.91336e-11	-12.85	4.32558	2.8541e-17
9244.67	1.0028	0.97254	0.99816	0.99899								-12.8	4.3891	6.17867e-11	-12.9	4.30888	4.91814e-11	-12.85	4.34884	1.84947e-17
9246.9	1.00272	0.9752	0.99882	0.99976								-12.8	4.41245	5.13141e-11	-12.9	4.33205	4.09965e-11	-12.85	4.37209	1.19987e-17
9249.14	1.00143	0.97716	0.99963	1.00103								-12.8	4.4358	4.26124e-11	-12.9	4.35521	3.42179e-11	-12.85	4.39535	7.85482e-18
9251.4	1.00142	0.97841	1.00038	1.00257								-12.8	4.45914	3.53824e-11	-12.9	4.37838	2.85724e-11	-12.85	4.41861	5.24699e-18
9253.66	1.00213	0.97966	1.00127	1.00399								-12.8	4.48249	2.93753e-11	-12.9	4.40154	2.38511e-11	-12.85	4.44186	3.61983e-18
9255.93	1.00034	0.98144	1.00205	1.00534								-12.8	4.50584	2.43842e-11	-12.9	4.42471	1.98921e-11	-12.85	4.46512	2.59834e-18
9258.2	1.00011	0.98335	1.00278	1.00642								-12.8	4.52918	2.02373e-11	-12.9	4.44788	1.65673e-11	-12.85	4.48837	1.93697e-18
9260.48	0.99893	0.98539	1.00356	1.00725								-12.8	4.55253	1.67918e-11	-12.9	4.47104	1.37742e-11	-12.85	4.51163	1.48485e-18
9262.79	1.00055	0.98783	1.00417	1.00772								-12.8	4.57587	1.39292e-11	-12.9	4.49421	1.14287e-11	-12.85	4.53488	1.1563e-18
9265.1	1.00058	0.9911	1.00483	1.0078								-12.8	4.59922	1.15509e-11	-12.9	4.51738	9.46132e-12	-12.85	4.55814	9.0561e-19
9267.4	0.99811	0.99469	1.0053	1.00734								-12.8	4.62257	9.57517e-12	-12.9	4.54054	7.81389e-12	-12.85	4.58139	7.087e-19
9269.74	0.9969	0.99827	1.00583	1.0063								-12.8	4.64591	7.93412e-12	-12.9	4.56371	6.43718e-12	-12.85	4.60465	5.52145e-19
9272.07	0.99671	1.00146	1.00635	1.00478								-12.8	4.66926	6.57129e-12	-12.9	4.58687	5.28939e-12	-12.85	4.62791	4.27512e-19
9274.42	0.99825	1.0043	1.00685	1.00289								-12.8	4.69261	5.43979e-12	-12.9	4.61004	4.33487e-12	-12.85	4.65116	3.28744e-19
9276.76	0.99641	1.00665	1.00737	1.00112								-12.8	4.71595	4.50061e-12	-12.9	4.63321	3.54321e-12	-12.85	4.67442	2.51041e-19
9279.14	0.99875	1.00871	1.0077	0.99964								-12.8	4.7393	3.72134e-12	-12.9	4.65637	2.88842e-12	-12.85	4.69767	1.90413e-19
9281.5	0.99813	1.01061	1.00798	0.99883								-12.8	4.76265	3.07502e-12	-12.9	4.67954	2.34838e-12	-12.85	4.72093	1.43505e-19
9283.88	0.99854	1.01251	1.00813	0.9987								-12.8	4.78599	2.53921e-12	-12.9	4.7027	1.90424e-12	-12.85	4.74419	1.07502e-19
9286.27	0.99773	1.01434	1.00802	0.99927								-12.8	4.80934	2.09525e-12	-12.9	4.72587	1.54001e-12	-12.85	4.76744	8.00789e-20
9288.67	0.99766	1.01618	1.00776	1.00012								-12.8	4.83268	1.7276e-12	-12.9	4.74904	1.24217e-12	-12.85	4.7907	5.9338e-20
9291.08	0.99781	1.01783	1.00709	1.00085								-12.8	4.85603	1.42334e-12	-12.9	4.7722	9.99319e-13	-12.85	4.81395	4.37531e-20
9293.51	0.99642	1.01943	1.0062	1.00155								-12.8	4.87938	1.1717e-12	-12.9	4.79537	8.01854e-13	-12.85	4.83721	3.2113e-20
9295.94	0.99636	1.021	1.00504	1.00206								-12.8	4.90272	9.63741e-13	-12.9	4.81853	6.41745e-13	-12.85	4.86046	2.34677e-20
9298.36	0.99759	1.02192	1.00366	1.00248								-12.8	4.92607	7.92001e-13	-12.9	4.8417	5.12287e-13	-12.85	4.88372	1.708e-20
9300.81	0.99634	1.02143	1.00217	1.00263								-12.8	4.94942	6.50287e-13	-12.9	4.86487	4.079e-13	-12.85	4.90698	1.23832e-20
9303.27	0.99732	1.01962	1.00053	1.00245								-12.8	4.97276	5.33447e-13	-12.9	4.88803	3.23957e-13	-12.85	4.93023	8.94517e-21
9305.73	0.99705	1.01687	0.99902	1.00231								-12.8	4.99611	4.37196e-13	-12.9	4.9112	2.56638e-13	-12.85	4.95349	6.43928e-21
9308.21	0.99948	1.01419	0.99768	1.00183								-12.8	5.01945	3.57977e-13	-12.9	4.93436	2.02795e-13	-12.85	4.97674	4.62007e-21
9310.7	0.99685	1.01063	0.99651	1.00102								-12.8	5.0428	2.92835e-13	-12.9	4.95753	1.59845e-13	-12.85	5	3.30434e-21
9313.18	0.9984	1.00734	0.9957	1.00005								-12.8	5.06615	2.39317e-13	-12.9	4.98069	1.25674e-13	-12.85	5.02326	2.35616e-21
9315.68	0.99854	1.00403	0.99524	0.99881								-12.8	5.08949	1.95393e-13	-12.9	5.00386	9.85599e-14	-12.85	5.04651	1.67516e-21
9318.21	0.99941	1.00106	0.99503	0.99797								-12.8	5.11284	1.59375e-13	-12.9	5.02703	7.7101e-14	-12.85	5.06977	1.18766e-21
9320.72	0.99939	0.99898	0.99507	0.99697								-12.8	5.13619	1.2987e-13	-12.9	5.05019	6.01621e-14	-12.85	5.09302	8.39741e-22
9323.25	1.00102	0.99806	0.99536	0.9966								-12.8	5.15953	1.05724e-13	-12.9	5.07336	4.68258e-14	-12.85	5.11628	5.92188e-22
9325.79	0.99743	0.9982	0.99579	0.9968								-12.8	5.18288	8.59832e-14	-12.9	5.09652	3.6353e-14	-12.85	5.13954	4.1655e-22
9328.35	0.99855	0.99861	0.99631	0.99725								-12.8	5.20623	6.98597e-14	-12.9	5.11969	2.81502e-14	-12.85	5.16279	2.9228e-22
9330.89	0.99767	0.9987	0.9968	0.99794								-12.8	5.22957	5.6704e-14	-12.9	5.14286	2.1742e-14	-12.85	5.18605	2.0459e-22
9333.46	0.99826	0.99791	0.99738	0.99851								-12.8	5.25292	4.59806e-14	-12.9	5.16602	1.67488e-14	-12.85	5.2093	1.42872e-22
9336.04	0.99898	0.99603	0.9978	0.999								-12.8	5.27627	3.72486e-14	-12.9	5.18919	1.28683e-14	-12.85	5.23256	9.95437e-23
9338.64	0.99851	0.99342	0.99819	0.99931								-12.8	5.29961	3.01454e-14	-12.9	5.21235	9.86035e-15	-12.85	5.25581	6.91993e-23
9341.23	0.99774	0.9905	0.99861	0.99943								-12.8	5.32296	2.43729e-14	-12.9	5.23552	7.53497e-15	-12.85	5.27907	4.7999e-23
9343.83	0.99962	0.98842	0.999	0.99912								-12.8	5.3463	1.96866e-14	-12.9	5.25869	5.74204e-15	-12.85	5.30233	3.32217e-23
9346.44	0.99601	0.98801	0.99944	0.99852								-12.8	5.36965	1.5886e-14	-12.9	5.28185	4.36337e-15	-12.85	5.32558	2.2945e-23
9349.07	0.99746	0.98927	0.99988	0.99787								-12.8	5.393	1.28067e-14	-12.9	5.30502	3.30612e-15	-12.85	5.34884	1.58141e-23
9351.71	0.99794	0.991	1.00048	0.99704								-12.8	5.41634	1.03143e-14	-12.9	5.32819	2.49761e-15	-12.85	5.37209	1.08769e-23
9354.35	0.99705	0.99228	1.0009	0.99649								-12.8	5.43969	8.29897e-15	-12.9	5.35135	1.88106e-15	-12.85	5.39535	7.46591e-24
9357	0.9971	0.99324	1.00156	0.99632								-12.8	5.46303	6.67104e-15	-12.9	5.37452	1.41224e-15	-12.85	5.41861	5.11431e-24
9359.66	1.00061	0.99439	1.00198	0.99662								-12.8	5.48638	5.35734e-15	-12.9	5.39768	1.05681e-15	-12.85	5.44186	3.49647e-24
9362.33	0.99686	0.99591	1.00244	0.99742								-12.8	5.50973	4.29824e-15	-12.9	5.42085	7.88161e-16	-12.85	5.46512	2.38573e-24
9365	0.99774	0.99738	1.00279	0.99859								-12.8	5.53307	3.44526e-15	-12.9	5.44402	5.85735e-16	-12.85	5.48837	1.62468e-24
9367.69	0.99778	0.99888	1.0031	1.00005								-12.8	5.55642	2.75894e-15	-12.9	5.46718	4.33702e-16	-12.85	5.51163	1.10428e-24
9370.39	0.99726	1.00029	1.00328	1.0017								-12.8	5.57977	2.20726e-15	-12.9	5.49035	3.19899e-16	-12.85	5.53488	7.49139e-25
9373.1	0.99818	1.00175	1.00331	1.00336								-12.8	5.60311	1.76424e-15	-12.9	5.51351	2.35012e-16	-12.85	5.55814	5.07253e-25
9375.83	0.99715	1.0032	1.00329	1.00477								-12.8	5.62646	1.40882e-15	-12.9	5.53668	1.71927e-16	-12.85	5.58139	3.42825e-25
9378.55	1.00191	1.00455	1.0032	1.0059								-12.8	5.6498	1.12396e-15	-12.9	5.55985	1.25226e-16	-12.85	5.60465	2.31266e-25
9381.28	0.99777	1.00595	1.00308	1.00667								-12.8	5.67315	8.95863e-16	-12.9	5.58301	9.07976e-17	-12.85	5.62791	1.55722e-25
9384.04	1.00108	1.00716	1.00295	1.0071								-12.8	5.6965	7.13395e-16	-12.9	5.60618	6.55287e-17	-12.85	5.65116	1.04662e-25
9386.79	0.99751	1.00824	1.0029	1.00728								-12.8	5.71984	5.67567e-16	-12.9	5.62934	4.70718e-17	-12.85	5.67442	7.02158e-26
9389.55	0.99644	1.0091	1.00278	1.00726								-12.8	5.74319	4.51133e-16	-12.9	5.65251	3.36615e-17	-12.85	5.69767	4.70212e-26
9392.32	0.99906	1.00979	1.00277	1.00709								-12.8	5.76654	3.58255e-16	-12.9	5.67568	2.39747e-17	-12.85	5.72093	3.14317e-26
9395.11	0.99867	1.01051	1.00287	1.00656								-12.8	5.78988	2.84238e-16	-12.9	5.69884	1.70236e-17	-12.85	5.74419	2.09732e-26
9397.9	0.99774	1.01096	1.00305	1.00593								-12.8	5.81323	2.25307e-16	-12.9	5.72201	1.20728e-17	-12.85	5.76744	1.39696e-26
9400.7	0.99903	1.0109	1.00323	1.00521								-12.8	5.83658	1.78431e-16	-12.9	5.74517	8.57669e-18	-12.85	5.7907	9.28822e-27
9403.52	0.99905	1.01037	1.00333	1.00415								-12.8	5.85992	1.41179e-16	-12.9	5.76834	6.13145e-18	-12.85	5.81395	6.16471e-27
9406.33	0.99889	1.00938	1.00348	1.00323								-12.8	5.88327	1.11602e-16	-12.9	5.79151	4.43809e-18	-12.85	5.83721	4.0844e-27
9409.16	1.00131	1.00805	1.00359	1.00253								-12.8	5.90662	8.81418e-17	-12.9	5.81467	3.27518e-18	-12.85	5.86046	2.70135e-27
9412.01	1.00007	1.00605	1.00361	1.00211								-12.8	5.92996	6.955e-17	-12.9	5.83784	2.47873e-18	-12.85	5.88372	1.78352e-27
9414.85	0.99919	1.00393	1.00353	1.00181								-12.8	5.95331	5.483e-17	-12.9	5.861	1.92862e-18	-12.85	5.90698	1.17549e-27
9417.7	1.00065	1.00208	1.00325	1.00179								-12.8	5.97665	4.31863e-17	-12.9	5.88417	1.53944e-18	-12.85	5.93023	7.73401e-28
9420.57	1.00118	1.0006	1.00299	1.00166								-12.8	6	3.39844e-17	-12.9	5.90734	1.25345e-18	-12.85	5.95349	5.07976e-28
9423.44	1.00148	0.9997	1.00261	1.0015								-12.75	0	0.00432	-12.9	5.9305	1.03391e-18	-12.85	5.97674	3.33069e-28
9426.33	1.00115	0.99936	1.00226	1.00103								-12.75	0.02335	0.00933	-12.9	5.95367	8.58612e-19	-12.85	6	2.18012e-28
9429.23	1.00191	0.99935	1.00191	1.00041								-12.75	0.04669	0.01314	-12.9	5.97683	7.14575e-19	-12.8	0	0.00071332
9432.14	1.00142	0.99956	1.00159	0.99949								-12.75	0.07004	0.01599	-12.9	6	5.94164e-19	-12.8	0.02326	0.00155
9435.05	1.00145	0.99974	1.00131	0.99867								-12.75	0.09338	0.01835	-12.85	0	0.00403	-12.8	0.04651	0.00221
9437.97	1.00032	0.99971	1.00104	0.99785								-12.75	0.11673	0.02038	-12.85	0.02317	0.00865	-12.8	0.06977	0.00276
9440.9	1.00034	0.99945	1.0008	0.99741								-12.75	0.14008	0.02216	-12.85	0.04633	0.01212	-12.8	0.09302	0.00331
9443.84	1.00096	0.99899	1.00061	0.99706								-12.75	0.16342	0.02366	-12.85	0.0695	0.01464	-12.8	0.11628	0.00402
9446.78	1.00013	0.99821	1.00048	0.9969								-12.75	0.18677	0.02486	-12.85	0.09266	0.01663	-12.8	0.13953	0.00505
9449.75	1.00146	0.99732	1.00032	0.99691								-12.75	0.21012	0.02569	-12.85	0.11583	0.01824	-12.8	0.16279	0.00641
9452.72	0.99887	0.99612	1.00019	0.99695								-12.75	0.23346	0.02614	-12.85	0.139	0.0196	-12.8	0.18605	0.008
9455.7	1.00026	0.99518	1.0001	0.99706								-12.75	0.25681	0.02626	-12.85	0.16216	0.02074	-12.8	0.2093	0.00958
9458.69	0.99811	0.99475	0.99995	0.99722								-12.75	0.28016	0.02616	-12.85	0.18533	0.02169	-12.8	0.23256	0.0109
9461.7	1.00114	0.9947	0.9999	0.99744								-12.75	0.3035	0.02598	-12.85	0.20849	0.02243	-12.8	0.25581	0.01172
9464.68	0.99996	0.99465	0.99973	0.99777								-12.75	0.32685	0.02585	-12.85	0.23166	0.02294	-12.8	0.27907	0.01192
9467.71	1.00059	0.9946	0.99966	0.99833								-12.75	0.35019	0.02585	-12.85	0.25483	0.0232	-12.8	0.30233	0.01152
9470.73	0.99977	0.99436	0.99949	0.99899								-12.75	0.37354	0.0259	-12.85	0.27799	0.02324	-12.8	0.32558	0.01077
9473.76	1.00007	0.99417	0.9994	0.99966								-12.75	0.39689	0.02586	-12.85	0.30116	0.02307	-12.8	0.34884	0.01017
9476.81	1.00148	0.99435	0.99925	1.00024								-12.75	0.42023	0.02554	-12.85	0.32432	0.02277	-12.8	0.37209	0.01031
9479.86	1.00058	0.99473	0.99909	1.00069								-12.75	0.44358	0.0248	-12.85	0.34749	0.02239	-12.8	0.39535	0.01139
9482.92	1.00153	0.99522	0.99893	1.00084								-12.75	0.46693	0.0236	-12.85	0.37066	0.02198	-12.8	0.41861	0.01299
9486	1.0005	0.99596	0.99872	1.00081								-12.75	0.49027	0.02205	-12.85	0.39382	0.02156	-12.8	0.44186	0.01448
9489.08	1.00064	0.99681	0.99854	1.00048								-12.75	0.51362	0.02038	-12.85	0.41699	0.02111	-12.8	0.46512	0.01535
9492.17	0.99876	0.99776	0.99829	1.0001								-12.75	0.53697	0.01889	-12.85	0.44015	0.02056	-12.8	0.48837	0.0153
9495.27	1.00004	0.99858	0.99802	0.99965								-12.75	0.56031	0.01786	-12.85	0.46332	0.01988	-12.8	0.51163	0.01422
9498.38	1.00181	0.99942	0.99777	0.99916								-12.75	0.58366	0.01735	-12.85	0.48649	0.01902	-12.8	0.53488	0.01225
9501.51	1.00088	1.00028	0.99751	0.99888								-12.75	0.607	0.01714	-12.85	0.50965	0.01797	-12.8	0.55814	0.0098
9504.62	1.0013	1.00099	0.99732	0.99876								-12.75	0.63035	0.0168	-12.85	0.53282	0.0168	-12.8	0.5814	0.00765
9507.76	1.00141	1.00157	0.99711	0.99873								-12.75	0.6537	0.01593	-12.85	0.55598	0.01558	-12.8	0.60465	0.00705
9510.91	1.00132	1.00189	0.997	0.99878								-12.75	0.67704	0.0142	-12.85	0.57915	0.01443	-12.8	0.62791	0.00833
9514.07	1.00137	1.00181	0.99691	0.99873								-12.75	0.70039	0.01147	-12.85	0.60232	0.01344	-12.8	0.65116	0.01036
9517.23	1.00166	1.00136	0.99691	0.99865								-12.75	0.72374	0.00773	-12.85	0.62548	0.01262	-12.8	0.67442	0.01217
9520.41	1.00119	1.00047	0.99688	0.99837								-12.75	0.74708	0.00312	-12.85	0.64865	0.01192	-12.8	0.69767	0.01343
9523.59	1.00178	0.99934	0.99696	0.99797								-12.75	0.77043	0.00234	-12.85	0.67182	0.01123	-12.8	0.72093	0.01421
9526.79	1.0014	0.9979	0.99714	0.99748								-12.75	0.79377	0.008	-12.85	0.69498	0.01042	-12.8	0.74419	0.01498
9529.99	1.00328	0.9966	0.9973	0.99705								-12.75	0.81712	0.01381	-12.85	0.71815	0.00939	-12.8	0.76744	0.01637
9533.2	1.00266	0.99558	0.9974	0.99662								-12.75	0.84047	0.01942	-12.85	0.74131	0.00815	-12.8	0.7907	0.01884
9536.43	1.00337	0.99483	0.99748	0.99641								-12.75	0.86381	0.02457	-12.85	0.76448	0.00678	-12.8	0.81395	0.02242
9539.64	1.00246	0.99421	0.99759	0.99627								-12.75	0.88716	0.0291	-12.85	0.78765	0.00557	-12.8	0.83721	0.02673
9542.89	1.00376	0.99362	0.99761	0.99629								-12.75	0.91051	0.03289	-12.85	0.81081	0.00499	-12.8	0.86047	0.0313
9546.14	1.0016	0.99318	0.99759	0.99631								-12.75	0.93385	0.03594	-12.85	0.83398	0.00543	-12.8	0.88372	0.03569
9549.39	1.00167	0.99274	0.99748	0.99643								-12.75	0.9572	0.03832	-12.85	0.85714	0.00663	-12.8	0.90698	0.03955
9552.66	1.00136	0.99239	0.99736	0.99642								-12.75	0.98055	0.04018	-12.85	0.88031	0.00808	-12.8	0.93023	0.04266
9555.94	1.00131	0.99206	0.99725	0.99641								-12.75	1.00389	0.04169	-12.85	0.90348	0.00943	-12.8	0.95349	0.04489
9559.24	1.00239	0.99179	0.99707	0.99635								-12.75	1.02724	0.04301	-12.85	0.92664	0.01052	-12.8	0.97674	0.0462
9562.53	1.00053	0.99137	0.99687	0.99624								-12.75	1.05058	0.04426	-12.85	0.94981	0.01125	-12.8	1	0.04663
9565.84	1.00059	0.99098	0.99673	0.99618								-12.75	1.07393	0.04551	-12.85	0.97297	0.01164	-12.8	1.02326	0.04627
9569.14	1.0033	0.99048	0.9965	0.99607								-12.75	1.09728	0.04674	-12.85	0.99614	0.01175	-12.8	1.04651	0.04526
9572.48	1.0029	0.99005	0.99623	0.99605								-12.75	1.12062	0.04787	-12.85	1.0193	0.01169	-12.8	1.06977	0.04373
9575.81	1.00106	0.98958	0.99594	0.996								-12.75	1.14397	0.04882	-12.85	1.04247	0.01162	-12.8	1.09302	0.04182
9579.15	1.00092	0.98911	0.99565	0.99607								-12.75	1.16732	0.04948	-12.85	1.06564	0.01165	-12.8	1.11628	0.03966
9582.5	1.00035	0.9885	0.9953	0.9961								-12.75	1.19066	0.04977	-12.85	1.0888	0.01189	-12.8	1.13954	0.03733
9585.87	1.00233	0.98793	0.99489	0.99607								-12.75	1.21401	0.04964	-12.85	1.11197	0.01232	-12.8	1.16279	0.0349
9589.23	1.00171	0.98747	0.99446	0.99588								-12.75	1.23735	0.04905	-12.85	1.13514	0.01291	-12.8	1.18605	0.03243
9592.61	1.00055	0.98706	0.99393	0.99558								-12.75	1.2607	0.04803	-12.85	1.1583	0.01354	-12.8	1.2093	0.02995
9596	1.00213	0.98682	0.99339	0.99514								-12.75	1.28405	0.0466	-12.85	1.18147	0.01413	-12.8	1.23256	0.02748
9599.4	1.00025	0.98662	0.9928	0.99456								-12.75	1.30739	0.0448	-12.85	1.20463	0.01461	-12.8	1.25581	0.02503
9602.81	1.00038	0.98645	0.99236	0.99397								-12.75	1.33074	0.04269	-12.85	1.2278	0.01492	-12.8	1.27907	0.02264
9606.22	1.0006	0.98635	0.99186	0.99338								-12.75	1.35409	0.04033	-12.85	1.25097	0.01506	-12.8	1.30233	0.02032
9609.67	1.00084	0.98627	0.99134	0.9929								-12.75	1.37743	0.03778	-12.85	1.27413	0.01505	-12.8	1.32558	0.01809
9613.11	1.00207	0.98612	0.9909	0.99255								-12.75	1.40078	0.03509	-12.85	1.2973	0.01489	-12.8	1.34884	0.01597
9616.53	1.00042	0.98599	0.99047	0.99212								-12.75	1.42413	0.03232	-12.85	1.32046	0.01464	-12.8	1.37209	0.01399
9619.98	0.9994	0.98588	0.99007	0.99178								-12.75	1.44747	0.02952	-12.85	1.34363	0.01431	-12.8	1.39535	0.01215
9623.46	0.99961	0.98576	0.98967	0.99134								-12.75	1.47082	0.02673	-12.85	1.3668	0.01393	-12.8	1.4186	0.01047
9626.93	1.00112	0.98567	0.9893	0.99087								-12.75	1.49416	0.02399	-12.85	1.38996	0.01351	-12.8	1.44186	0.00896
												-12.75	1.51751	0.02135	-12.85	1.41313	0.01307	-12.8	1.46512	0.00761
												-12.75	1.54086	0.01884	-12.85	1.43629	0.01259	-12.8	1.48837	0.00643
												-12.75	1.5642	0.01647	-12.85	1.45946	0.01208	-12.8	1.51163	0.00539
												-12.75	1.58755	0.01428	-12.85	1.48263	0.01153	-12.8	1.53488	0.00451
												-12.75	1.6109	0.01227	-12.85	1.50579	0.01093	-12.8	1.55814	0.00375
												-12.75	1.63424	0.01047	-12.85	1.52896	0.01029	-12.8	1.5814	0.00311
												-12.75	1.65759	0.00885	-12.85	1.55212	0.00961	-12.8	1.60465	0.00257
												-12.75	1.68093	0.00743	-12.85	1.57529	0.0089	-12.8	1.62791	0.00212
												-12.75	1.70428	0.0062	-12.85	1.59846	0.00818	-12.8	1.65116	0.00175
												-12.75	1.72763	0.00514	-12.85	1.62162	0.00744	-12.8	1.67442	0.00144
												-12.75	1.75097	0.00424	-12.85	1.64479	0.00671	-12.8	1.69767	0.00119
												-12.75	1.77432	0.00349	-12.85	1.66795	0.00599	-12.8	1.72093	0.000976694
												-12.75	1.79767	0.00285	-12.85	1.69112	0.00531	-12.8	1.74419	0.000804533
												-12.75	1.82101	0.00233	-12.85	1.71429	0.00467	-12.8	1.76744	0.000662723
												-12.75	1.84436	0.0019	-12.85	1.73745	0.00409	-12.8	1.7907	0.000545801
												-12.75	1.8677	0.00155	-12.85	1.76062	0.00359	-12.8	1.81395	0.000449285
												-12.75	1.89105	0.00126	-12.85	1.78378	0.00317	-12.8	1.83721	0.000369522
												-12.75	1.9144	0.00102	-12.85	1.80695	0.00284	-12.8	1.86047	0.000303545
												-12.75	1.93774	0.000817003	-12.85	1.83012	0.00261	-12.8	1.88372	0.000248947
												-12.75	1.96109	0.000651245	-12.85	1.85328	0.00246	-12.8	1.90698	0.00020377
												-12.75	1.98444	0.000512131	-12.85	1.87645	0.00237	-12.8	1.93023	0.000166413
												-12.75	2.00778	0.00039489	-12.85	1.89961	0.00232	-12.8	1.95349	0.000135563
												-12.75	2.03113	0.000296025	-12.85	1.92278	0.00229	-12.8	1.97674	0.000110132
												-12.75	2.05448	0.000213053	-12.85	1.94595	0.00227	-12.8	2	8.92164e-05
												-12.75	2.07782	0.000144354	-12.85	1.96911	0.00223	-12.8	2.02326	7.20615e-05
												-12.75	2.10117	8.939e-05	-12.85	1.99228	0.00217	-12.8	2.04651	5.80333e-05
												-12.75	2.12451	5.05185e-05	-12.85	2.01544	0.00209	-12.8	2.06977	4.65993e-05
												-12.75	2.14786	3.82411e-05	-12.85	2.03861	0.00199	-12.8	2.09302	3.73111e-05
												-12.75	2.17121	5.10028e-05	-12.85	2.06178	0.00188	-12.8	2.11628	2.97921e-05
												-12.75	2.19455	6.76165e-05	-12.85	2.08494	0.00175	-12.8	2.13954	2.37261e-05
												-12.75	2.2179	8.07875e-05	-12.85	2.10811	0.00162	-12.8	2.16279	1.88486e-05
												-12.75	2.24125	8.95495e-05	-12.85	2.13127	0.00148	-12.8	2.18605	1.49394e-05
												-12.75	2.26459	9.4238e-05	-12.85	2.15444	0.00133	-12.8	2.2093	1.18157e-05
												-12.75	2.28794	9.54906e-05	-12.85	2.17761	0.00119	-12.8	2.23256	9.32673e-06
												-12.75	2.31128	9.39968e-05	-12.85	2.20077	0.00106	-12.8	2.25581	7.34862e-06
												-12.75	2.33463	9.04128e-05	-12.85	2.22394	0.000927276	-12.8	2.27907	5.7802e-06
												-12.75	2.35798	8.53278e-05	-12.85	2.2471	0.000806728	-12.8	2.30233	4.53927e-06
												-12.75	2.38132	7.92495e-05	-12.85	2.27027	0.000695925	-12.8	2.32558	3.5593e-06
												-12.75	2.40467	7.26003e-05	-12.85	2.29344	0.000595463	-12.8	2.34884	2.78676e-06
												-12.75	2.42802	6.57202e-05	-12.85	2.3166	0.000505519	-12.8	2.37209	2.17869e-06
												-12.75	2.45136	5.88727e-05	-12.85	2.33977	0.00042593	-12.8	2.39535	1.70077e-06
												-12.75	2.47471	5.22534e-05	-12.85	2.36293	0.000356269	-12.8	2.4186	1.32567e-06
												-12.75	2.49805	4.59995e-05	-12.85	2.3861	0.00029592	-12.8	2.44186	1.03166e-06
												-12.75	2.5214	4.01995e-05	-12.85	2.40927	0.000244143	-12.8	2.46512	8.01534e-07
												-12.75	2.54475	3.4903e-05	-12.85	2.43243	0.000200123	-12.8	2.48837	6.21663e-07
												-12.75	2.56809	3.01289e-05	-12.85	2.4556	0.000163021	-12.8	2.51163	4.81283e-07
												-12.75	2.59144	2.58735e-05	-12.85	2.47876	0.000132007	-12.8	2.53488	3.71899e-07
												-12.75	2.61479	2.21166e-05	-12.85	2.50193	0.000106282	-12.8	2.55814	2.86812e-07
												-12.75	2.63813	1.88272e-05	-12.85	2.5251	8.51032e-05	-12.8	2.5814	2.20749e-07
												-12.75	2.66148	1.59677e-05	-12.85	2.54826	6.77874e-05	-12.8	2.60465	1.69559e-07
												-12.75	2.68483	1.34974e-05	-12.85	2.57143	5.37227e-05	-12.8	2.62791	1.29976e-07
												-12.75	2.70817	1.13747e-05	-12.85	2.5946	4.2368e-05	-12.8	2.65116	9.94389e-08
												-12.75	2.73152	9.55921e-06	-12.85	2.61776	3.32523e-05	-12.8	2.67442	7.59358e-08
												-12.75	2.75486	8.01278e-06	-12.85	2.64093	2.59708e-05	-12.8	2.69767	5.78911e-08
												-12.75	2.77821	6.70023e-06	-12.85	2.66409	2.01806e-05	-12.8	2.72093	4.4072e-08
												-12.75	2.80156	5.58974e-06	-12.85	2.68726	1.55944e-05	-12.8	2.74419	3.35159e-08
												-12.75	2.8249	4.65295e-06	-12.85	2.71042	1.19747e-05	-12.8	2.76744	2.5472e-08
												-12.75	2.84825	3.86488e-06	-12.85	2.73359	9.12745e-06	-12.8	2.7907	1.93566e-08
												-12.75	2.8716	3.20372e-06	-12.85	2.75676	6.89609e-06	-12.8	2.81395	1.4717e-08
												-12.75	2.89494	2.65059e-06	-12.85	2.77992	5.15589e-06	-12.8	2.83721	1.12027e-08
												-12.75	2.91829	2.18922e-06	-12.85	2.80309	3.80903e-06	-12.8	2.86047	8.54361e-09
												-12.75	2.94163	1.80561e-06	-12.85	2.82626	2.78052e-06	-12.8	2.88372	6.53237e-09
												-12.75	2.96498	1.48779e-06	-12.85	2.84942	2.01501e-06	-12.8	2.90698	5.01028e-09
												-12.75	2.98833	1.2255e-06	-12.85	2.87259	1.47393e-06	-12.8	2.93023	3.85656e-09
												-12.75	3.01167	1.00994e-06	-12.85	2.89575	1.12978e-06	-12.8	2.95349	2.97976e-09
												-12.75	3.03502	8.33598e-07	-12.85	2.91892	9.51434e-07	-12.8	2.97674	2.311e-09
												-12.75	3.05837	6.89984e-07	-12.85	2.94209	8.88627e-07	-12.8	3	1.79863e-09
												-12.75	3.08171	5.7353e-07	-12.85	2.96525	8.83056e-07	-12.8	3.02326	1.40414e-09
												-12.75	3.10506	4.79435e-07	-12.85	2.98842	8.92763e-07	-12.8	3.04651	1.09883e-09
												-12.75	3.1284	4.03562e-07	-12.85	3.01158	8.96928e-07	-12.8	3.06977	8.6138e-10
												-12.75	3.15175	3.42369e-07	-12.85	3.03475	8.88118e-07	-12.8	3.09302	6.75891e-10
												-12.75	3.1751	2.92852e-07	-12.85	3.05791	8.65369e-07	-12.8	3.11628	5.30469e-10
												-12.75	3.19844	2.52507e-07	-12.85	3.08108	8.30419e-07	-12.8	3.13954	4.16153e-10
												-12.75	3.22179	2.19294e-07	-12.85	3.10425	7.85939e-07	-12.8	3.16279	3.26135e-10
												-12.75	3.24514	1.91592e-07	-12.85	3.12741	7.34719e-07	-12.8	3.18605	2.55197e-10
												-12.75	3.26848	1.6815e-07	-12.85	3.15058	6.79319e-07	-12.8	3.2093	1.99299e-10
												-12.75	3.29183	1.48028e-07	-12.85	3.17374	6.21932e-07	-12.8	3.23256	1.55291e-10
												-12.75	3.31518	1.30531e-07	-12.85	3.19691	5.6435e-07	-12.8	3.25581	1.20695e-10
												-12.75	3.33852	1.15158e-07	-12.85	3.22008	5.07975e-07	-12.8	3.27907	9.35505e-11
												-12.75	3.36187	1.01547e-07	-12.85	3.24324	4.53858e-07	-12.8	3.30233	7.23039e-11
												-12.75	3.38521	8.94361e-08	-12.85	3.26641	4.02748e-07	-12.8	3.32558	5.5718e-11
												-12.75	3.40856	7.86303e-08	-12.85	3.28958	3.55136e-07	-12.8	3.34884	4.28078e-11
												-12.75	3.43191	6.8982e-08	-12.85	3.31274	3.11304e-07	-12.8	3.37209	3.27892e-11
												-12.75	3.45525	6.0373e-08	-12.85	3.33591	2.71369e-07	-12.8	3.39535	2.50391e-11
												-12.75	3.4786	5.27045e-08	-12.85	3.35907	2.35316e-07	-12.8	3.4186	1.90628e-11
												-12.75	3.50195	4.58905e-08	-12.85	3.38224	2.03037e-07	-12.8	3.44186	1.44693e-11
												-12.75	3.52529	3.98533e-08	-12.85	3.40541	1.74353e-07	-12.8	3.46512	1.095e-11
												-12.75	3.54864	3.45211e-08	-12.85	3.42857	1.49038e-07	-12.8	3.48837	8.26225e-12
												-12.75	3.57198	2.98271e-08	-12.85	3.45174	1.26839e-07	-12.8	3.51163	6.21608e-12
												-12.75	3.59533	2.57086e-08	-12.85	3.4749	1.07487e-07	-12.8	3.53488	4.66321e-12
												-12.75	3.61868	2.21068e-08	-12.85	3.49807	9.07127e-08	-12.8	3.55814	3.48832e-12
												-12.75	3.64202	1.89669e-08	-12.85	3.52124	7.62481e-08	-12.8	3.5814	2.6021e-12
												-12.75	3.66537	1.6238e-08	-12.85	3.5444	6.38382e-08	-12.8	3.60465	1.93562e-12
												-12.75	3.68872	1.38733e-08	-12.85	3.56757	5.32425e-08	-12.8	3.62791	1.43585e-12
												-12.75	3.71206	1.18298e-08	-12.85	3.59073	4.42377e-08	-12.8	3.65116	1.06218e-12
												-12.75	3.73541	1.00686e-08	-12.85	3.6139	3.66194e-08	-12.8	3.67442	7.83587e-13
												-12.75	3.75875	8.55443e-09	-12.85	3.63707	3.0202e-08	-12.8	3.69767	5.76468e-13
												-12.75	3.7821	7.25574e-09	-12.85	3.66023	2.48194e-08	-12.8	3.72093	4.22916e-13
												-12.75	3.80545	6.14435e-09	-12.85	3.6834	2.03236e-08	-12.8	3.74419	3.09396e-13
												-12.75	3.82879	5.19525e-09	-12.85	3.70656	1.65837e-08	-12.8	3.76744	2.25705e-13
												-12.75	3.85214	4.38637e-09	-12.85	3.72973	1.34852e-08	-12.8	3.7907	1.64178e-13
												-12.75	3.87549	3.6983e-09	-12.85	3.7529	1.09284e-08	-12.8	3.81395	1.19073e-13
												-12.75	3.89883	3.11406e-09	-12.85	3.77606	8.82683e-09	-12.8	3.83721	8.60998e-14
												-12.75	3.92218	2.61884e-09	-12.85	3.79923	7.10621e-09	-12.8	3.86047	6.20659e-14
												-12.75	3.94552	2.19977e-09	-12.85	3.82239	5.70295e-09	-12.8	3.88372	4.4599e-14
												-12.75	3.96887	1.84569e-09	-12.85	3.84556	4.56293e-09	-12.8	3.90698	3.19428e-14
												-12.75	3.99222	1.54698e-09	-12.85	3.86873	3.64031e-09	-12.8	3.93023	2.28007e-14
												-12.75	4.01556	1.29534e-09	-12.85	3.89189	2.8965e-09	-12.8	3.95349	1.62178e-14
												-12.75	4.03891	1.08364e-09	-12.85	3.91506	2.29912e-09	-12.8	3.97674	1.14932e-14
												-12.75	4.06226	9.05768e-10	-12.85	3.93822	1.82116e-09	-12.8	4	8.11375e-15
												-12.75	4.0856	7.5651e-10	-12.85	3.96139	1.44017e-09	-12.8	4.02326	5.70501e-15
												-12.75	4.10895	6.31404e-10	-12.85	3.98456	1.13759e-09	-12.8	4.04651	3.99443e-15
												-12.75	4.1323	5.26656e-10	-12.85	4.00772	8.9813e-10	-12.8	4.06977	2.78429e-15
												-12.75	4.15564	4.3904e-10	-12.85	4.03089	7.09264e-10	-12.8	4.09302	1.93164e-15
												-12.75	4.17899	3.65821e-10	-12.85	4.05405	5.60755e-10	-12.8	4.11628	1.3334e-15
												-12.75	4.20233	3.04685e-10	-12.85	4.07722	4.44285e-10	-12.8	4.13954	9.15538e-16
												-12.75	4.22568	2.53676e-10	-12.85	4.10039	3.53118e-10	-12.8	4.16279	6.25059e-16
												-12.75	4.24903	2.11144e-10	-12.85	4.12355	2.81829e-10	-12.8	4.18605	4.24155e-16
												-12.75	4.27237	1.75701e-10	-12.85	4.14672	2.26073e-10	-12.8	4.2093	2.85961e-16
												-12.75	4.29572	1.46179e-10	-12.85	4.16988	1.82391e-10	-12.8	4.23256	1.91464e-16
												-12.75	4.31907	1.21599e-10	-12.85	4.19305	1.48051e-10	-12.8	4.25581	1.27264e-16
												-12.75	4.34241	1.0114e-10	-12.85	4.21622	1.20915e-10	-12.8	4.27907	8.3956e-17
												-12.75	4.36576	8.4115e-11	-12.85	4.23938	9.93251e-11	-12.8	4.30233	5.49746e-17
												-12.75	4.3891	6.99501e-11	-12.85	4.26255	8.20105e-11	-12.8	4.32558	3.57555e-17
												-12.75	4.41245	5.8166e-11	-12.85	4.28571	6.80044e-11	-12.8	4.34884	2.31437e-17
												-12.75	4.4358	4.83633e-11	-12.85	4.30888	5.65768e-11	-12.8	4.37209	1.49695e-17
												-12.75	4.45914	4.02089e-11	-12.85	4.33205	4.71781e-11	-12.8	4.39535	9.7474e-18
												-12.75	4.48249	3.34256e-11	-12.85	4.35521	3.93944e-11	-12.8	4.41861	6.46298e-18
												-12.75	4.50584	2.77829e-11	-12.85	4.37838	3.2912e-11	-12.8	4.44186	4.42323e-18
												-12.75	4.52918	2.30887e-11	-12.85	4.40154	2.74906e-11	-12.8	4.46512	3.15616e-18
												-12.75	4.55253	1.91836e-11	-12.85	4.42471	2.29438e-11	-12.8	4.48837	2.34821e-18
												-12.75	4.57587	1.59349e-11	-12.85	4.44788	1.91244e-11	-12.8	4.51163	1.8038e-18
												-12.75	4.59922	1.32325e-11	-12.85	4.47104	1.59143e-11	-12.8	4.53488	1.41131e-18
												-12.75	4.62257	1.09845e-11	-12.85	4.49421	1.32171e-11	-12.8	4.55814	1.11191e-18
												-12.75	4.64591	9.1148e-12	-12.85	4.51738	1.09533e-11	-12.8	4.58139	8.75569e-19
												-12.75	4.66926	7.55997e-12	-12.85	4.54054	9.05604e-12	-12.8	4.60465	6.86275e-19
												-12.75	4.69261	6.26726e-12	-12.85	4.56371	7.46912e-12	-12.8	4.62791	5.34383e-19
												-12.75	4.71595	5.19278e-12	-12.85	4.58687	6.14474e-12	-12.8	4.65116	4.13093e-19
												-12.75	4.7393	4.29998e-12	-12.85	4.61004	5.04217e-12	-12.8	4.67442	3.17e-19
												-12.75	4.76265	3.55842e-12	-12.85	4.63321	4.12665e-12	-12.8	4.69767	2.41545e-19
												-12.75	4.78599	2.94277e-12	-12.85	4.65637	3.3685e-12	-12.8	4.72093	1.82823e-19
												-12.75	4.80934	2.4319e-12	-12.85	4.67954	2.74241e-12	-12.8	4.74419	1.37514e-19
												-12.75	4.83268	2.00821e-12	-12.85	4.7027	2.22682e-12	-12.8	4.76744	1.02833e-19
												-12.75	4.85603	1.65705e-12	-12.85	4.72587	1.80344e-12	-12.8	4.7907	7.64826e-20
												-12.75	4.87938	1.36618e-12	-12.85	4.74904	1.45674e-12	-12.8	4.81395	5.65974e-20
												-12.75	4.90272	1.12543e-12	-12.85	4.7722	1.17364e-12	-12.8	4.83721	4.1685e-20
												-12.75	4.92607	9.26303e-13	-12.85	4.79537	9.43112e-13	-12.8	4.86046	3.05662e-20
												-12.75	4.94942	7.61738e-13	-12.85	4.81853	7.55923e-13	-12.8	4.88372	2.23202e-20
												-12.75	4.97276	6.25846e-13	-12.85	4.8417	6.0434e-13	-12.8	4.90698	1.6235e-20
												-12.75	4.99611	5.13725e-13	-12.85	4.86487	4.81927e-13	-12.8	4.93023	1.17651e-20
												-12.75	5.01945	4.21299e-13	-12.85	4.88803	3.83338e-13	-12.8	4.95349	8.49601e-21
												-12.75	5.0428	3.45177e-13	-12.85	4.9112	3.04149e-13	-12.8	4.97674	6.11475e-21
												-12.75	5.06615	2.8254e-13	-12.85	4.93436	2.40713e-13	-12.8	5	4.38687e-21
												-12.75	5.08949	2.31048e-13	-12.85	4.95753	1.90031e-13	-12.8	5.02326	3.13764e-21
												-12.75	5.11284	1.88758e-13	-12.85	4.98069	1.49644e-13	-12.8	5.04651	2.23756e-21
												-12.75	5.13619	1.54059e-13	-12.85	5.00386	1.17545e-13	-12.8	5.06977	1.59118e-21
												-12.75	5.15953	1.25617e-13	-12.85	5.02703	9.21001e-14	-12.8	5.09302	1.12844e-21
												-12.75	5.18288	1.02326e-13	-12.85	5.05019	7.19819e-14	-12.8	5.11628	7.98168e-22
												-12.75	5.20623	8.32716e-14	-12.85	5.07336	5.61164e-14	-12.8	5.13954	5.63118e-22
												-12.75	5.22957	6.76995e-14	-12.85	5.09652	4.36369e-14	-12.8	5.16279	3.96302e-22
												-12.75	5.25292	5.49858e-14	-12.85	5.11969	3.3846e-14	-12.8	5.18605	2.7823e-22
												-12.75	5.27627	4.46162e-14	-12.85	5.14286	2.61843e-14	-12.8	5.2093	1.94876e-22
												-12.75	5.29961	3.61669e-14	-12.85	5.16602	2.02044e-14	-12.8	5.23256	1.36181e-22
												-12.75	5.32296	2.92893e-14	-12.85	5.18919	1.5549e-14	-12.8	5.25581	9.495e-23
												-12.75	5.3463	2.36966e-14	-12.85	5.21235	1.19344e-14	-12.8	5.27907	6.60568e-23
												-12.75	5.36965	1.91533e-14	-12.85	5.23552	9.13523e-15	-12.8	5.30233	4.58565e-23
												-12.75	5.393	1.54662e-14	-12.85	5.25869	6.97326e-15	-12.8	5.32558	3.17659e-23
												-12.75	5.41634	1.24769e-14	-12.85	5.28185	5.30793e-15	-12.8	5.34884	2.19591e-23
												-12.75	5.43969	1.00558e-14	-12.85	5.30502	4.02863e-15	-12.8	5.37209	1.51487e-23
												-12.75	5.46303	8.09674e-15	-12.85	5.32819	3.0486e-15	-12.8	5.39535	1.04292e-23
												-12.75	5.48638	6.51318e-15	-12.85	5.35135	2.29993e-15	-12.8	5.41861	7.16574e-24
												-12.75	5.50973	5.23438e-15	-12.85	5.37452	1.72965e-15	-12.8	5.44186	4.91373e-24
												-12.75	5.53307	4.2027e-15	-12.85	5.39768	1.29653e-15	-12.8	5.46512	3.36288e-24
												-12.75	5.55642	3.37119e-15	-12.85	5.42085	9.68574e-16	-12.8	5.48837	2.29706e-24
												-12.75	5.57977	2.70168e-15	-12.85	5.44402	7.21016e-16	-12.8	5.51163	1.56603e-24
												-12.75	5.60311	2.16311e-15	-12.85	5.46718	5.34751e-16	-12.8	5.53488	1.06562e-24
												-12.75	5.62646	1.7303e-15	-12.85	5.49035	3.95072e-16	-12.8	5.55814	7.23754e-25
												-12.75	5.6498	1.3828e-15	-12.85	5.51351	2.90694e-16	-12.8	5.58139	4.90645e-25
												-12.75	5.67315	1.10408e-15	-12.85	5.53668	2.12982e-16	-12.8	5.60465	3.32001e-25
												-12.75	5.6965	8.80723e-16	-12.85	5.55985	1.55348e-16	-12.8	5.62791	2.24239e-25
												-12.75	5.71984	7.01909e-16	-12.85	5.58301	1.12781e-16	-12.8	5.65116	1.51179e-25
												-12.75	5.74319	5.58888e-16	-12.85	5.60618	8.14827e-17	-12.8	5.67442	1.01738e-25
												-12.75	5.76654	4.44603e-16	-12.85	5.62934	5.85799e-17	-12.8	5.69767	6.83423e-26
												-12.75	5.78988	3.53366e-16	-12.85	5.65251	4.19092e-17	-12.8	5.72093	4.58266e-26
												-12.75	5.81323	2.80597e-16	-12.85	5.67568	2.98462e-17	-12.8	5.74419	3.0674e-26
												-12.75	5.83658	2.22611e-16	-12.85	5.69884	2.11753e-17	-12.8	5.76744	2.04952e-26
												-12.75	5.85992	1.76448e-16	-12.85	5.72201	1.49903e-17	-12.8	5.7907	1.36699e-26
												-12.75	5.88327	1.39732e-16	-12.85	5.74517	1.06175e-17	-12.8	5.81395	9.1016e-27
												-12.75	5.90662	1.10556e-16	-12.85	5.76834	7.55748e-18	-12.8	5.83721	6.04934e-27
												-12.75	5.92996	8.73932e-17	-12.85	5.79151	5.44019e-18	-12.8	5.86046	4.01367e-27
												-12.75	5.95331	6.90211e-17	-12.85	5.81467	3.99075e-18	-12.8	5.88372	2.6584e-27
												-12.75	5.97665	5.44623e-17	-12.85	5.83784	3.00461e-18	-12.8	5.90698	1.75772e-27
												-12.75	6	4.29358e-17	-12.85	5.861	2.33048e-18	-12.8	5.93023	1.16019e-27
												-12.7	0	0.00432	-12.85	5.88417	1.85947e-18	-12.8	5.95349	7.6448e-28
												-12.7	0.02335	0.00933	-12.85	5.90734	1.51722e-18	-12.8	5.97674	5.02874e-28
												-12.7	0.04669	0.01314	-12.85	5.9305	1.25627e-18	-12.8	6	3.30227e-28
												-12.7	0.07004	0.01599	-12.85	5.95367	1.04819e-18	-12.75	0	0.000713321
												-12.7	0.09338	0.01835	-12.85	5.97683	8.76706e-19	-12.75	0.02326	0.00155
												-12.7	0.11673	0.02038	-12.85	6	7.32562e-19	-12.75	0.04651	0.00221
												-12.7	0.14008	0.02216	-12.8	0	0.00403	-12.75	0.06977	0.00276
												-12.7	0.16342	0.02367	-12.8	0.02317	0.00865	-12.75	0.09302	0.00331
												-12.7	0.18677	0.02487	-12.8	0.04633	0.01212	-12.75	0.11628	0.00402
												-12.7	0.21012	0.02571	-12.8	0.0695	0.01464	-12.75	0.13953	0.00505
												-12.7	0.23346	0.02616	-12.8	0.09266	0.01663	-12.75	0.16279	0.00641
												-12.7	0.25681	0.02628	-12.8	0.11583	0.01825	-12.75	0.18605	0.008
												-12.7	0.28016	0.02618	-12.8	0.139	0.01961	-12.75	0.2093	0.00959
												-12.7	0.3035	0.02601	-12.8	0.16216	0.02075	-12.75	0.23256	0.01091
												-12.7	0.32685	0.02589	-12.8	0.18533	0.0217	-12.75	0.25581	0.01174
												-12.7	0.35019	0.02589	-12.8	0.20849	0.02244	-12.75	0.27907	0.01194
												-12.7	0.37354	0.02595	-12.8	0.23166	0.02295	-12.75	0.30233	0.01154
												-12.7	0.39689	0.02591	-12.8	0.25483	0.02322	-12.75	0.32558	0.0108
												-12.7	0.42023	0.02559	-12.8	0.27799	0.02326	-12.75	0.34884	0.0102
												-12.7	0.44358	0.02486	-12.8	0.30116	0.0231	-12.75	0.37209	0.01035
												-12.7	0.46693	0.02367	-12.8	0.32432	0.0228	-12.75	0.39535	0.01143
												-12.7	0.49027	0.02212	-12.8	0.34749	0.02242	-12.75	0.41861	0.01304
												-12.7	0.51362	0.02045	-12.8	0.37066	0.02202	-12.75	0.44186	0.01454
												-12.7	0.53697	0.01896	-12.8	0.39382	0.0216	-12.75	0.46512	0.01542
												-12.7	0.56031	0.01793	-12.8	0.41699	0.02115	-12.75	0.48837	0.01537
												-12.7	0.58366	0.01743	-12.8	0.44015	0.02062	-12.75	0.51163	0.0143
												-12.7	0.607	0.01721	-12.8	0.46332	0.01994	-12.75	0.53488	0.01233
												-12.7	0.63035	0.01688	-12.8	0.48649	0.01907	-12.75	0.55814	0.00987
												-12.7	0.6537	0.01601	-12.8	0.50965	0.01803	-12.75	0.5814	0.00772
												-12.7	0.67704	0.01428	-12.8	0.53282	0.01686	-12.75	0.60465	0.00712
												-12.7	0.70039	0.01154	-12.8	0.55598	0.01565	-12.75	0.62791	0.00841
												-12.7	0.72374	0.00778	-12.8	0.57915	0.0145	-12.75	0.65116	0.01044
												-12.7	0.74708	0.00315	-12.8	0.60232	0.0135	-12.75	0.67442	0.01227
												-12.7	0.77043	0.00236	-12.8	0.62548	0.01268	-12.75	0.69767	0.01353
												-12.7	0.79377	0.00805	-12.8	0.64865	0.01198	-12.75	0.72093	0.01432
												-12.7	0.81712	0.01389	-12.8	0.67182	0.01129	-12.75	0.74419	0.01509
												-12.7	0.84047	0.01954	-12.8	0.69498	0.01048	-12.75	0.76744	0.01648
												-12.7	0.86381	0.02474	-12.8	0.71815	0.00946	-12.75	0.7907	0.01898
												-12.7	0.88716	0.0293	-12.8	0.74131	0.00821	-12.75	0.81395	0.02261
												-12.7	0.91051	0.03313	-12.8	0.76448	0.00684	-12.75	0.83721	0.02698
												-12.7	0.93385	0.03621	-12.8	0.78765	0.00562	-12.75	0.86047	0.03162
												-12.7	0.9572	0.03862	-12.8	0.81081	0.00505	-12.75	0.88372	0.03608
												-12.7	0.98055	0.0405	-12.8	0.83398	0.00548	-12.75	0.90698	0.04002
												-12.7	1.00389	0.04203	-12.8	0.85714	0.00669	-12.75	0.93023	0.0432
												-12.7	1.02724	0.04337	-12.8	0.88031	0.00815	-12.75	0.95349	0.04549
												-12.7	1.05058	0.04465	-12.8	0.90348	0.00952	-12.75	0.97674	0.04685
												-12.7	1.07393	0.04593	-12.8	0.92664	0.01061	-12.75	1	0.04732
												-12.7	1.09728	0.04719	-12.8	0.94981	0.01135	-12.75	1.02326	0.04699
												-12.7	1.12062	0.04836	-12.8	0.97297	0.01174	-12.75	1.04651	0.04599
												-12.7	1.14397	0.04934	-12.8	0.99614	0.01185	-12.75	1.06977	0.04446
												-12.7	1.16732	0.05003	-12.8	1.0193	0.0118	-12.75	1.09302	0.04255
												-12.7	1.19066	0.05035	-12.8	1.04247	0.01172	-12.75	1.11628	0.04038
												-12.7	1.21401	0.05024	-12.8	1.06564	0.01176	-12.75	1.13954	0.03803
												-12.7	1.23735	0.04968	-12.8	1.0888	0.012	-12.75	1.16279	0.03559
												-12.7	1.2607	0.04867	-12.8	1.11197	0.01244	-12.75	1.18605	0.03309
												-12.7	1.28405	0.04724	-12.8	1.13514	0.01304	-12.75	1.2093	0.03058
												-12.7	1.30739	0.04544	-12.8	1.1583	0.01369	-12.75	1.23256	0.02808
												-12.7	1.33074	0.04332	-12.8	1.18147	0.01429	-12.75	1.25581	0.0256
												-12.7	1.35409	0.04095	-12.8	1.20463	0.01478	-12.75	1.27907	0.02318
												-12.7	1.37743	0.03838	-12.8	1.2278	0.01511	-12.75	1.30233	0.02082
												-12.7	1.40078	0.03567	-12.8	1.25097	0.01526	-12.75	1.32558	0.01855
												-12.7	1.42413	0.03287	-12.8	1.27413	0.01525	-12.75	1.34884	0.01639
												-12.7	1.44747	0.03003	-12.8	1.2973	0.0151	-12.75	1.37209	0.01437
												-12.7	1.47082	0.02721	-12.8	1.32046	0.01485	-12.75	1.39535	0.01249
												-12.7	1.49416	0.02444	-12.8	1.34363	0.01452	-12.75	1.4186	0.01078
												-12.7	1.51751	0.02176	-12.8	1.3668	0.01414	-12.75	1.44186	0.00923
												-12.7	1.54086	0.01921	-12.8	1.38996	0.01373	-12.75	1.46512	0.00785
												-12.7	1.5642	0.01681	-12.8	1.41313	0.01328	-12.75	1.48837	0.00663
												-12.7	1.58755	0.01458	-12.8	1.43629	0.01281	-12.75	1.51163	0.00557
												-12.7	1.6109	0.01254	-12.8	1.45946	0.0123	-12.75	1.53488	0.00466
												-12.7	1.63424	0.01069	-12.8	1.48263	0.01174	-12.75	1.55814	0.00387
												-12.7	1.65759	0.00905	-12.8	1.50579	0.01114	-12.75	1.5814	0.00321
												-12.7	1.68093	0.0076	-12.8	1.52896	0.0105	-12.75	1.60465	0.00266
												-12.7	1.70428	0.00635	-12.8	1.55212	0.00981	-12.75	1.62791	0.0022
												-12.7	1.72763	0.00526	-12.8	1.57529	0.0091	-12.75	1.65116	0.00181
												-12.7	1.75097	0.00435	-12.8	1.59846	0.00836	-12.75	1.67442	0.00149
												-12.7	1.77432	0.00357	-12.8	1.62162	0.00761	-12.75	1.69767	0.00123
												-12.7	1.79767	0.00293	-12.8	1.64479	0.00687	-12.75	1.72093	0.00102
												-12.7	1.82101	0.00239	-12.8	1.66795	0.00615	-12.75	1.74419	0.000837366
												-12.7	1.84436	0.00195	-12.8	1.69112	0.00545	-12.75	1.76744	0.000690415
												-12.7	1.8677	0.00159	-12.8	1.71429	0.0048	-12.75	1.7907	0.000569163
												-12.7	1.89105	0.00129	-12.8	1.73745	0.00422	-12.75	1.81395	0.00046899
												-12.7	1.9144	0.00104	-12.8	1.76062	0.0037	-12.75	1.83721	0.000386132
												-12.7	1.93774	0.00084028	-12.8	1.78378	0.00327	-12.75	1.86047	0.000317532
												-12.7	1.96109	0.000670311	-12.8	1.80695	0.00294	-12.75	1.88372	0.000260705
												-12.7	1.98444	0.000527552	-12.8	1.83012	0.0027	-12.75	1.90698	0.000213634
												-12.7	2.00778	0.000407116	-12.8	1.85328	0.00254	-12.75	1.93023	0.000174668
												-12.7	2.03113	0.000305421	-12.8	1.87645	0.00245	-12.75	1.95349	0.000142452
												-12.7	2.05448	0.000219926	-12.8	1.89961	0.00241	-12.75	1.97674	0.000115863
												-12.7	2.07782	0.000148963	-12.8	1.92278	0.00238	-12.75	2	9.39687e-05
												-12.7	2.10117	9.19352e-05	-12.8	1.94595	0.00235	-12.75	2.02326	7.59889e-05
												-12.7	2.12451	5.11421e-05	-12.8	1.96911	0.00231	-12.75	2.04651	6.12679e-05
												-12.7	2.14786	3.79061e-05	-12.8	1.99228	0.00225	-12.75	2.06977	4.92542e-05
												-12.7	2.17121	5.15728e-05	-12.8	2.01544	0.00217	-12.75	2.09302	3.9483e-05
												-12.7	2.19455	6.92115e-05	-12.8	2.03861	0.00207	-12.75	2.11628	3.15631e-05
												-12.7	2.2179	8.31625e-05	-12.8	2.06178	0.00195	-12.75	2.13954	2.51658e-05
												-12.7	2.24125	9.24817e-05	-12.8	2.08494	0.00182	-12.75	2.16279	2.00157e-05
												-12.7	2.26459	9.75392e-05	-12.8	2.10811	0.00168	-12.75	2.18605	1.58829e-05
												-12.7	2.28794	9.90034e-05	-12.8	2.13127	0.00154	-12.75	2.2093	1.25766e-05
												-12.7	2.31128	9.75914e-05	-12.8	2.15444	0.00139	-12.75	2.23256	9.93898e-06
												-12.7	2.33463	9.39851e-05	-12.8	2.17761	0.00124	-12.75	2.25581	7.84024e-06
												-12.7	2.35798	8.87967e-05	-12.8	2.20077	0.0011	-12.75	2.27907	6.17422e-06
												-12.7	2.38132	8.25547e-05	-12.8	2.22394	0.00096678	-12.75	2.30233	4.85451e-06
												-12.7	2.40467	7.56998e-05	-12.8	2.2471	0.000841707	-12.75	2.32558	3.81111e-06
												-12.7	2.42802	6.85874e-05	-12.8	2.27027	0.000726627	-12.75	2.34884	2.98757e-06
												-12.7	2.45136	6.14937e-05	-12.8	2.29344	0.000622184	-12.75	2.37209	2.33859e-06
												-12.7	2.47471	5.46246e-05	-12.8	2.3166	0.000528586	-12.75	2.39535	1.82789e-06
												-12.7	2.49805	4.8125e-05	-12.8	2.33977	0.000445685	-12.75	2.4186	1.42657e-06
												-12.7	2.5214	4.20894e-05	-12.8	2.36293	0.000373059	-12.75	2.44186	1.11162e-06
												-12.7	2.54475	3.65713e-05	-12.8	2.3861	0.000310085	-12.75	2.46512	8.64783e-07
												-12.7	2.56809	3.15922e-05	-12.8	2.40927	0.000256006	-12.75	2.48837	6.71602e-07
												-12.7	2.59144	2.71496e-05	-12.8	2.43243	0.000209991	-12.75	2.51163	5.20636e-07
												-12.7	2.61479	2.32239e-05	-12.8	2.4556	0.000171175	-12.75	2.53488	4.02844e-07
												-12.7	2.63813	1.97837e-05	-12.8	2.47876	0.0001387	-12.75	2.55814	3.11093e-07
												-12.7	2.66148	1.67906e-05	-12.8	2.50193	0.000111744	-12.75	2.5814	2.39758e-07
												-12.7	2.68483	1.42028e-05	-12.8	2.5251	8.95323e-05	-12.75	2.60465	1.84404e-07
												-12.7	2.70817	1.19774e-05	-12.8	2.54826	7.13589e-05	-12.75	2.62791	1.41542e-07
												-12.7	2.73152	1.00727e-05	-12.8	2.57143	5.65869e-05	-12.75	2.65116	1.08428e-07
												-12.7	2.75486	8.44898e-06	-12.8	2.5946	4.46529e-05	-12.75	2.67442	8.29052e-08
												-12.7	2.77821	7.06981e-06	-12.8	2.61776	3.50655e-05	-12.75	2.69767	6.32826e-08
												-12.7	2.80156	5.90208e-06	-12.8	2.64093	2.74022e-05	-12.75	2.72093	4.82343e-08
												-12.7	2.8249	4.91623e-06	-12.8	2.66409	2.13044e-05	-12.75	2.74419	3.67235e-08
												-12.7	2.84825	4.08625e-06	-12.8	2.68726	1.64714e-05	-12.75	2.76744	2.79406e-08
												-12.7	2.8716	3.38937e-06	-12.8	2.71042	1.26543e-05	-12.75	2.7907	2.1255e-08
												-12.7	2.89494	2.80589e-06	-12.8	2.73359	9.64945e-06	-12.75	2.81395	1.61767e-08
												-12.7	2.91829	2.31879e-06	-12.8	2.75676	7.2925e-06	-12.75	2.83721	1.23258e-08
												-12.7	2.94163	1.91347e-06	-12.8	2.77992	5.45233e-06	-12.75	2.86047	9.40913e-09
												-12.7	2.96498	1.57739e-06	-12.8	2.80309	4.0261e-06	-12.75	2.88372	7.20102e-09
												-12.7	2.98833	1.29981e-06	-12.8	2.82626	2.9349e-06	-12.75	2.90698	5.52859e-09
												-12.7	3.01167	1.07153e-06	-12.8	2.84942	2.12059e-06	-12.75	2.93023	4.25998e-09
												-12.7	3.03502	8.84659e-07	-12.8	2.87259	1.5431e-06	-12.75	2.95349	3.29521e-09
												-12.7	3.05837	7.32397e-07	-12.8	2.89575	1.17492e-06	-12.75	2.97674	2.55884e-09
												-12.7	3.08171	6.08895e-07	-12.8	2.91892	9.85452e-07	-12.75	3	1.99427e-09
												-12.7	3.10506	5.09098e-07	-12.8	2.94209	9.2208e-07	-12.75	3.02326	1.55922e-09
												-12.7	3.1284	4.28645e-07	-12.8	2.96525	9.21186e-07	-12.75	3.04651	1.2222e-09
												-12.7	3.15175	3.6379e-07	-12.8	2.98842	9.36526e-07	-12.75	3.06977	9.59773e-10
												-12.7	3.1751	3.11348e-07	-12.8	3.01158	9.45333e-07	-12.75	3.09302	7.54498e-10
												-12.7	3.19844	2.68656e-07	-12.8	3.03475	9.39609e-07	-12.75	3.11628	5.93315e-10
												-12.7	3.22179	2.33538e-07	-12.8	3.05791	9.18388e-07	-12.75	3.13954	4.66392e-10
												-12.7	3.24514	2.04264e-07	-12.8	3.08108	8.83606e-07	-12.75	3.16279	3.6626e-10
												-12.7	3.26848	1.79497e-07	-12.8	3.10425	8.38181e-07	-12.75	3.18605	2.87194e-10
												-12.7	3.29183	1.5823e-07	-12.8	3.12741	7.85149e-07	-12.75	3.2093	2.24763e-10
												-12.7	3.31518	1.39725e-07	-12.8	3.15058	7.27295e-07	-12.75	3.23256	1.75506e-10
												-12.7	3.33852	1.23449e-07	-12.8	3.17374	6.67008e-07	-12.75	3.25581	1.36697e-10
												-12.7	3.36187	1.09017e-07	-12.8	3.19691	6.06242e-07	-12.75	3.27907	1.06181e-10
												-12.7	3.38521	9.61537e-08	-12.8	3.22008	5.46535e-07	-12.75	3.30233	8.22411e-11
												-12.7	3.40856	8.46573e-08	-12.8	3.24324	4.89047e-07	-12.75	3.32558	6.3511e-11
												-12.7	3.43191	7.43739e-08	-12.8	3.26641	4.34611e-07	-12.75	3.34884	4.8899e-11
												-12.7	3.45525	6.51817e-08	-12.8	3.28958	3.83783e-07	-12.75	3.37209	3.75345e-11
												-12.7	3.4786	5.69793e-08	-12.8	3.31274	3.36891e-07	-12.75	3.39535	2.87235e-11
												-12.7	3.50195	4.96783e-08	-12.8	3.33591	2.94083e-07	-12.75	3.4186	2.19141e-11
												-12.7	3.52529	4.31987e-08	-12.8	3.35907	2.55366e-07	-12.75	3.44186	1.66687e-11
												-12.7	3.54864	3.74665e-08	-12.8	3.38224	2.2064e-07	-12.75	3.46512	1.2641e-11
												-12.7	3.57198	3.24125e-08	-12.8	3.40541	1.8973e-07	-12.75	3.48837	9.55835e-12
												-12.7	3.59533	2.79715e-08	-12.8	3.42857	1.62405e-07	-12.75	3.51163	7.20638e-12
												-12.7	3.61868	2.40819e-08	-12.8	3.45174	1.38405e-07	-12.75	3.53488	5.41753e-12
												-12.7	3.64202	2.06863e-08	-12.8	3.4749	1.17452e-07	-12.75	3.55814	4.06117e-12
												-12.7	3.66537	1.77311e-08	-12.8	3.49807	9.92594e-08	-12.75	3.5814	3.03585e-12
												-12.7	3.68872	1.51668e-08	-12.8	3.52124	8.35485e-08	-12.75	3.60465	2.26308e-12
												-12.7	3.71206	1.29479e-08	-12.8	3.5444	7.0049e-08	-12.75	3.62791	1.68235e-12
												-12.7	3.73541	1.1033e-08	-12.8	3.56757	5.85055e-08	-12.75	3.65116	1.24721e-12
												-12.7	3.75875	9.38468e-09	-12.8	3.59073	4.86804e-08	-12.75	3.67442	9.22075e-13
												-12.7	3.7821	7.96912e-09	-12.8	3.6139	4.03554e-08	-12.75	3.69767	6.79826e-13
												-12.7	3.80545	6.75621e-09	-12.8	3.63707	3.33323e-08	-12.75	3.72093	4.99836e-13
												-12.7	3.82879	5.71914e-09	-12.8	3.66023	2.74327e-08	-12.75	3.74419	3.66476e-13
												-12.7	3.85214	4.8342e-09	-12.8	3.6834	2.24974e-08	-12.75	3.76744	2.6794e-13
												-12.7	3.87549	4.08053e-09	-12.8	3.70656	1.83857e-08	-12.75	3.7907	1.95337e-13
												-12.7	3.89883	3.43982e-09	-12.8	3.72973	1.49739e-08	-12.75	3.81395	1.41992e-13
												-12.7	3.92218	2.89608e-09	-12.8	3.7529	1.21542e-08	-12.75	3.83721	1.02907e-13
												-12.7	3.94552	2.4354e-09	-12.8	3.77606	9.83284e-09	-12.75	3.86047	7.43528e-14
												-12.7	3.96887	2.04571e-09	-12.8	3.79923	7.92925e-09	-12.75	3.88372	5.35526e-14
												-12.7	3.99222	1.71656e-09	-12.8	3.82239	6.37425e-09	-12.75	3.90698	3.84459e-14
												-12.7	4.01556	1.43896e-09	-12.8	3.84556	5.10887e-09	-12.75	3.93023	2.75078e-14
												-12.7	4.03891	1.20514e-09	-12.8	3.86873	4.08309e-09	-12.75	3.95349	1.96129e-14
												-12.7	4.06226	1.00847e-09	-12.8	3.89189	3.25469e-09	-12.75	3.97674	1.3933e-14
												-12.7	4.0856	8.43234e-10	-12.8	3.91506	2.58822e-09	-12.75	4	9.86028e-15
												-12.7	4.10895	7.0458e-10	-12.8	3.93822	2.05402e-09	-12.75	4.02326	6.95022e-15
												-12.7	4.1323	5.88356e-10	-12.8	3.96139	1.62741e-09	-12.75	4.04651	4.87844e-15
												-12.7	4.15564	4.9103e-10	-12.8	3.98456	1.28796e-09	-12.75	4.06977	3.40906e-15
												-12.7	4.17899	4.09605e-10	-12.8	4.00772	1.01881e-09	-12.75	4.09302	2.37108e-15
												-12.7	4.20233	3.4154e-10	-12.8	4.03089	8.06085e-10	-12.75	4.11628	1.64092e-15
												-12.7	4.22568	2.84686e-10	-12.8	4.05405	6.38473e-10	-12.75	4.13954	1.12957e-15
												-12.7	4.24903	2.37228e-10	-12.8	4.07722	5.06741e-10	-12.75	4.16279	7.73144e-16
												-12.7	4.27237	1.97635e-10	-12.8	4.10039	4.03404e-10	-12.75	4.18605	5.25963e-16
												-12.7	4.29572	1.6462e-10	-12.8	4.12355	3.22425e-10	-12.75	4.2093	3.55469e-16
												-12.7	4.31907	1.371e-10	-12.8	4.14672	2.58956e-10	-12.75	4.23256	2.3856e-16
												-12.7	4.34241	1.14169e-10	-12.8	4.16988	2.09133e-10	-12.75	4.25581	1.58908e-16
												-12.7	4.36576	9.50653e-11	-12.8	4.19305	1.69894e-10	-12.75	4.27907	1.05024e-16
												-12.7	4.3891	7.91529e-11	-12.8	4.21622	1.38839e-10	-12.75	4.30233	6.88605e-17
												-12.7	4.41245	6.58999e-11	-12.8	4.23938	1.14102e-10	-12.75	4.32558	4.48088e-17
												-12.7	4.4358	5.48625e-11	-12.8	4.26255	9.42467e-11	-12.75	4.34884	2.89807e-17
												-12.7	4.45914	4.56703e-11	-12.8	4.28571	7.81764e-11	-12.75	4.37209	1.86946e-17
												-12.7	4.48249	3.80147e-11	-12.8	4.30888	6.5061e-11	-12.75	4.39535	1.21102e-17
												-12.7	4.50584	3.16385e-11	-12.8	4.33205	5.42731e-11	-12.75	4.41861	7.96803e-18
												-12.7	4.52918	2.63277e-11	-12.8	4.35521	4.53388e-11	-12.75	4.44186	5.40494e-18
												-12.7	4.55253	2.19042e-11	-12.8	4.37838	3.78981e-11	-12.75	4.46512	3.8287e-18
												-12.7	4.57587	1.82196e-11	-12.8	4.40154	3.16748e-11	-12.75	4.48837	2.83989e-18
												-12.7	4.59922	1.51505e-11	-12.8	4.42471	2.64547e-11	-12.75	4.51163	2.18488e-18
												-12.7	4.62257	1.25942e-11	-12.8	4.44788	2.20684e-11	-12.75	4.53488	1.71755e-18
												-12.7	4.64591	1.04653e-11	-12.8	4.47104	1.83803e-11	-12.75	4.55814	1.36157e-18
												-12.7	4.66926	8.69244e-12	-12.8	4.49421	1.52799e-11	-12.75	4.58139	1.07917e-18
												-12.7	4.69261	7.21647e-12	-12.8	4.51738	1.26757e-11	-12.75	4.60465	8.51204e-19
												-12.7	4.71595	5.98794e-12	-12.8	4.54054	1.04916e-11	-12.75	4.62791	6.66721e-19
												-12.7	4.7393	4.96569e-12	-12.8	4.56371	8.66302e-12	-12.75	4.65116	5.18205e-19
												-12.7	4.76265	4.1154e-12	-12.8	4.58687	7.13547e-12	-12.75	4.67442	3.99665e-19
												-12.7	4.78599	3.40844e-12	-12.8	4.61004	5.8624e-12	-12.75	4.69767	3.05959e-19
												-12.7	4.80934	2.82095e-12	-12.8	4.63321	4.80409e-12	-12.75	4.72093	2.32592e-19
												-12.7	4.83268	2.33299e-12	-12.8	4.65637	3.92664e-12	-12.75	4.74419	1.75672e-19
												-12.7	4.85603	1.92795e-12	-12.8	4.67954	3.20112e-12	-12.75	4.76744	1.31883e-19
												-12.7	4.87938	1.59196e-12	-12.8	4.7027	2.60287e-12	-12.75	4.7907	9.84576e-20
												-12.7	4.90272	1.31343e-12	-12.8	4.72587	2.11094e-12	-12.75	4.81395	7.31227e-20
												-12.7	4.92607	1.0827e-12	-12.8	4.74904	1.70755e-12	-12.75	4.83721	5.40448e-20
												-12.7	4.94942	8.91729e-13	-12.8	4.7722	1.3777e-12	-12.75	4.86046	3.97643e-20
												-12.7	4.97276	7.33784e-13	-12.8	4.79537	1.10871e-12	-12.75	4.88372	2.91335e-20
												-12.7	4.99611	6.03265e-13	-12.8	4.81853	8.89972e-13	-12.75	4.90698	2.12599e-20
												-12.7	5.01945	4.95504e-13	-12.8	4.8417	7.12575e-13	-12.75	4.93023	1.54559e-20
												-12.7	5.0428	4.06612e-13	-12.8	4.86487	5.69099e-13	-12.75	4.95349	1.11965e-20
												-12.7	5.06615	3.33351e-13	-12.8	4.88803	4.53369e-13	-12.75	4.97674	8.08348e-21
												-12.7	5.08949	2.7303e-13	-12.8	4.9112	3.60268e-13	-12.75	5	5.81719e-21
												-12.7	5.11284	2.2341e-13	-12.8	4.93436	2.85571e-13	-12.75	5.02326	4.17337e-21
												-12.7	5.13619	1.82631e-13	-12.8	4.95753	2.25796e-13	-12.75	5.04651	2.98522e-21
												-12.7	5.15953	1.49152e-13	-12.8	4.98069	1.78088e-13	-12.75	5.06977	2.12927e-21
												-12.7	5.18288	1.21691e-13	-12.8	5.00386	1.40111e-13	-12.75	5.09302	1.51459e-21
												-12.7	5.20623	9.91903e-14	-12.8	5.02703	1.09957e-13	-12.75	5.11628	1.0745e-21
												-12.7	5.22957	8.07714e-14	-12.8	5.05019	8.60762e-14	-12.75	5.13954	7.60336e-22
												-12.7	5.25292	6.57089e-14	-12.8	5.07336	6.72128e-14	-12.75	5.16279	5.3669e-22
												-12.7	5.27627	5.34035e-14	-12.8	5.09652	5.23507e-14	-12.75	5.18605	3.77912e-22
												-12.7	5.29961	4.33606e-14	-12.8	5.11969	4.06712e-14	-12.75	5.2093	2.65481e-22
												-12.7	5.32296	3.51723e-14	-12.8	5.14286	3.15163e-14	-12.75	5.23256	1.86071e-22
												-12.7	5.3463	2.85029e-14	-12.8	5.16602	2.43589e-14	-12.75	5.25581	1.3012e-22
												-12.7	5.36965	2.30759e-14	-12.8	5.18919	1.87775e-14	-12.75	5.27907	9.07935e-23
												-12.7	5.393	1.86644e-14	-12.8	5.21235	1.44364e-14	-12.75	5.30233	6.3216e-23
												-12.7	5.41634	1.50819e-14	-12.8	5.23552	1.10689e-14	-12.75	5.32558	4.39216e-23
												-12.7	5.43969	1.21754e-14	-12.8	5.25869	8.46357e-15	-12.75	5.34884	3.04525e-23
												-12.7	5.46303	9.81976e-15	-12.8	5.28185	6.45322e-15	-12.75	5.37209	2.10706e-23
												-12.7	5.48638	7.9124e-15	-12.8	5.30502	4.9062e-15	-12.75	5.39535	1.45496e-23
												-12.7	5.50973	6.36954e-15	-12.8	5.32819	3.719e-15	-12.75	5.41861	1.00268e-23
												-12.7	5.53307	5.12273e-15	-12.8	5.35135	2.81048e-15	-12.75	5.44186	6.89625e-24
												-12.7	5.55642	4.11613e-15	-12.8	5.37452	2.11721e-15	-12.75	5.46512	4.7339e-24
												-12.7	5.57977	3.30426e-15	-12.8	5.39768	1.58975e-15	-12.75	5.48837	3.24331e-24
												-12.7	5.60311	2.65007e-15	-12.8	5.42085	1.18963e-15	-12.75	5.51163	2.21783e-24
												-12.7	5.62646	2.12344e-15	-12.8	5.44402	8.8707e-16	-12.75	5.53488	1.51373e-24
												-12.7	5.6498	1.69989e-15	-12.8	5.46718	6.59006e-16	-12.75	5.55814	1.03123e-24
												-12.7	5.67315	1.35959e-15	-12.8	5.49035	4.87671e-16	-12.75	5.58139	7.01221e-25
												-12.7	5.6965	1.08641e-15	-12.8	5.51351	3.59403e-16	-12.75	5.60465	4.75942e-25
												-12.7	5.71984	8.67337e-16	-12.8	5.53668	2.63729e-16	-12.75	5.62791	3.22447e-25
												-12.7	5.74319	6.91809e-16	-12.8	5.55985	1.92644e-16	-12.75	5.65116	2.18059e-25
												-12.7	5.76654	5.51304e-16	-12.8	5.58301	1.40045e-16	-12.75	5.67442	1.47199e-25
												-12.7	5.78988	4.38938e-16	-12.8	5.60618	1.01298e-16	-12.75	5.69767	9.91871e-26
												-12.7	5.81323	3.49159e-16	-12.8	5.62934	7.28924e-17	-12.75	5.72093	6.67162e-26
												-12.7	5.83658	2.77494e-16	-12.8	5.65251	5.21779e-17	-12.75	5.74419	4.47957e-26
												-12.7	5.85992	2.20339e-16	-12.8	5.67568	3.71613e-17	-12.75	5.76744	3.00244e-26
												-12.7	5.88327	1.748e-16	-12.8	5.69884	2.63482e-17	-12.75	5.7907	2.00886e-26
												-12.7	5.90662	1.38549e-16	-12.8	5.72201	1.86221e-17	-12.75	5.81395	1.34173e-26
												-12.7	5.92996	1.09717e-16	-12.8	5.74517	1.3152e-17	-12.75	5.83721	8.94596e-27
												-12.7	5.95331	8.68081e-17	-12.8	5.76834	9.32083e-18	-12.75	5.86046	5.95435e-27
												-12.7	5.97665	6.8621e-17	-12.8	5.79151	6.6708e-18	-12.75	5.88372	3.95634e-27
												-12.7	6	5.4196e-17	-12.8	5.81467	4.86131e-18	-12.75	5.90698	2.62425e-27
												-12.65	0	0.00432	-12.8	5.83784	3.63783e-18	-12.75	5.93023	1.7377e-27
												-12.65	0.02335	0.00933	-12.8	5.861	2.81033e-18	-12.75	5.95349	1.14869e-27
												-12.65	0.04669	0.01314	-12.8	5.88417	2.24013e-18	-12.75	5.97674	7.58041e-28
												-12.65	0.07004	0.01599	-12.8	5.90734	1.8313e-18	-12.75	6	4.994e-28
												-12.65	0.09338	0.01835	-12.8	5.9305	1.52226e-18	-12.7	0	0.000713321
												-12.65	0.11673	0.02039	-12.8	5.95367	1.27642e-18	-12.7	0.02326	0.00155
												-12.65	0.14008	0.02217	-12.8	5.97683	1.07323e-18	-12.7	0.04651	0.00221
												-12.65	0.16342	0.02368	-12.8	6	9.01414e-19	-12.7	0.06977	0.00276
												-12.65	0.18677	0.02488	-12.75	0	0.00403	-12.7	0.09302	0.00331
												-12.65	0.21012	0.02572	-12.75	0.02317	0.00865	-12.7	0.11628	0.00403
												-12.65	0.23346	0.02618	-12.75	0.04633	0.01212	-12.7	0.13953	0.00505
												-12.65	0.25681	0.02631	-12.75	0.0695	0.01464	-12.7	0.16279	0.00642
												-12.65	0.28016	0.02621	-12.75	0.09266	0.01663	-12.7	0.18605	0.00801
												-12.65	0.3035	0.02604	-12.75	0.11583	0.01825	-12.7	0.2093	0.0096
												-12.65	0.32685	0.02593	-12.75	0.139	0.01961	-12.7	0.23256	0.01092
												-12.65	0.35019	0.02593	-12.75	0.16216	0.02076	-12.7	0.25581	0.01175
												-12.65	0.37354	0.02599	-12.75	0.18533	0.02171	-12.7	0.27907	0.01196
												-12.65	0.39689	0.02596	-12.75	0.20849	0.02245	-12.7	0.30233	0.01157
												-12.65	0.42023	0.02565	-12.75	0.23166	0.02297	-12.7	0.32558	0.01083
												-12.65	0.44358	0.02492	-12.75	0.25483	0.02324	-12.7	0.34884	0.01023
												-12.65	0.46693	0.02373	-12.75	0.27799	0.02328	-12.7	0.37209	0.01038
												-12.65	0.49027	0.02219	-12.75	0.30116	0.02313	-12.7	0.39535	0.01147
												-12.65	0.51362	0.02052	-12.75	0.32432	0.02283	-12.7	0.41861	0.01309
												-12.65	0.53697	0.01903	-12.75	0.34749	0.02246	-12.7	0.44186	0.0146
												-12.65	0.56031	0.01801	-12.75	0.37066	0.02206	-12.7	0.46512	0.01549
												-12.65	0.58366	0.0175	-12.75	0.39382	0.02165	-12.7	0.48837	0.01545
												-12.65	0.607	0.01729	-12.75	0.41699	0.0212	-12.7	0.51163	0.01437
												-12.65	0.63035	0.01696	-12.75	0.44015	0.02067	-12.7	0.53488	0.0124
												-12.65	0.6537	0.01609	-12.75	0.46332	0.01999	-12.7	0.55814	0.00994
												-12.65	0.67704	0.01435	-12.75	0.48649	0.01913	-12.7	0.5814	0.00779
												-12.65	0.70039	0.0116	-12.75	0.50965	0.01809	-12.7	0.60465	0.00719
												-12.65	0.72374	0.00783	-12.75	0.53282	0.01692	-12.7	0.62791	0.00848
												-12.65	0.74708	0.00318	-12.75	0.55598	0.01571	-12.7	0.65116	0.01053
												-12.65	0.77043	0.00237	-12.75	0.57915	0.01456	-12.7	0.67442	0.01236
												-12.65	0.79377	0.0081	-12.75	0.60232	0.01356	-12.7	0.69767	0.01363
												-12.65	0.81712	0.01398	-12.75	0.62548	0.01274	-12.7	0.72093	0.01442
												-12.65	0.84047	0.01967	-12.75	0.64865	0.01205	-12.7	0.74419	0.01519
												-12.65	0.86381	0.02491	-12.75	0.67182	0.01136	-12.7	0.76744	0.01659
												-12.65	0.88716	0.02951	-12.75	0.69498	0.01054	-12.7	0.7907	0.01912
												-12.65	0.91051	0.03337	-12.75	0.71815	0.00952	-12.7	0.81395	0.02279
												-12.65	0.93385	0.03648	-12.75	0.74131	0.00827	-12.7	0.83721	0.02723
												-12.65	0.9572	0.03892	-12.75	0.76448	0.00689	-12.7	0.86047	0.03194
												-12.65	0.98055	0.04083	-12.75	0.78765	0.00567	-12.7	0.88372	0.03648
												-12.65	1.00389	0.04238	-12.75	0.81081	0.0051	-12.7	0.90698	0.0405
												-12.65	1.02724	0.04374	-12.75	0.83398	0.00554	-12.7	0.93023	0.04375
												-12.65	1.05058	0.04505	-12.75	0.85714	0.00675	-12.7	0.95349	0.0461
												-12.65	1.07393	0.04636	-12.75	0.88031	0.00822	-12.7	0.97674	0.04751
												-12.65	1.09728	0.04764	-12.75	0.90348	0.0096	-12.7	1	0.04802
												-12.65	1.12062	0.04885	-12.75	0.92664	0.0107	-12.7	1.02326	0.04771
												-12.65	1.14397	0.04986	-12.75	0.94981	0.01145	-12.7	1.04651	0.04673
												-12.65	1.16732	0.05059	-12.75	0.97297	0.01184	-12.7	1.06977	0.04521
												-12.65	1.19066	0.05093	-12.75	0.99614	0.01196	-12.7	1.09302	0.04329
												-12.65	1.21401	0.05085	-12.75	1.0193	0.0119	-12.7	1.11628	0.04111
												-12.65	1.23735	0.0503	-12.75	1.04247	0.01182	-12.7	1.13954	0.03874
												-12.65	1.2607	0.04931	-12.75	1.06564	0.01186	-12.7	1.16279	0.03628
												-12.65	1.28405	0.04789	-12.75	1.0888	0.01211	-12.7	1.18605	0.03376
												-12.65	1.30739	0.04609	-12.75	1.11197	0.01256	-12.7	1.2093	0.03122
												-12.65	1.33074	0.04396	-12.75	1.13514	0.01317	-12.7	1.23256	0.02869
												-12.65	1.35409	0.04157	-12.75	1.1583	0.01384	-12.7	1.25581	0.02619
												-12.65	1.37743	0.03898	-12.75	1.18147	0.01445	-12.7	1.27907	0.02372
												-12.65	1.40078	0.03625	-12.75	1.20463	0.01496	-12.7	1.30233	0.02133
												-12.65	1.42413	0.03342	-12.75	1.2278	0.01529	-12.7	1.32558	0.01902
												-12.65	1.44747	0.03056	-12.75	1.25097	0.01546	-12.7	1.34884	0.01682
												-12.65	1.47082	0.0277	-12.75	1.27413	0.01546	-12.7	1.37209	0.01476
												-12.65	1.49416	0.02489	-12.75	1.2973	0.01531	-12.7	1.39535	0.01284
												-12.65	1.51751	0.02218	-12.75	1.32046	0.01506	-12.7	1.4186	0.01109
												-12.65	1.54086	0.01959	-12.75	1.34363	0.01474	-12.7	1.44186	0.0095
												-12.65	1.5642	0.01715	-12.75	1.3668	0.01436	-12.7	1.46512	0.00809
												-12.65	1.58755	0.01488	-12.75	1.38996	0.01395	-12.7	1.48837	0.00684
												-12.65	1.6109	0.01281	-12.75	1.41313	0.0135	-12.7	1.51163	0.00575
												-12.65	1.63424	0.01093	-12.75	1.43629	0.01303	-12.7	1.53488	0.00481
												-12.65	1.65759	0.00925	-12.75	1.45946	0.01251	-12.7	1.55814	0.00401
												-12.65	1.68093	0.00778	-12.75	1.48263	0.01196	-12.7	1.5814	0.00333
												-12.65	1.70428	0.00649	-12.75	1.50579	0.01136	-12.7	1.60465	0.00275
												-12.65	1.72763	0.00539	-12.75	1.52896	0.01071	-12.7	1.62791	0.00228
												-12.65	1.75097	0.00445	-12.75	1.55212	0.01002	-12.7	1.65116	0.00188
												-12.65	1.77432	0.00366	-12.75	1.57529	0.0093	-12.7	1.67442	0.00155
												-12.65	1.79767	0.003	-12.75	1.59846	0.00855	-12.7	1.69767	0.00128
												-12.65	1.82101	0.00245	-12.75	1.62162	0.00779	-12.7	1.72093	0.00106
												-12.65	1.84436	0.002	-12.75	1.64479	0.00704	-12.7	1.74419	0.000871423
												-12.65	1.8677	0.00163	-12.75	1.66795	0.00631	-12.7	1.76744	0.000719166
												-12.65	1.89105	0.00132	-12.75	1.69112	0.0056	-12.7	1.7907	0.00059344
												-12.65	1.9144	0.00107	-12.75	1.71429	0.00494	-12.7	1.81395	0.000489488
												-12.65	1.93774	0.000864148	-12.75	1.73745	0.00434	-12.7	1.83721	0.000403429
												-12.65	1.96109	0.00068988	-12.75	1.76062	0.00382	-12.7	1.86047	0.000332111
												-12.65	1.98444	0.000543398	-12.75	1.78378	0.00338	-12.7	1.88372	0.000272976
												-12.65	2.00778	0.000419695	-12.75	1.80695	0.00304	-12.7	1.90698	0.00022394
												-12.65	2.03113	0.000315104	-12.75	1.83012	0.00279	-12.7	1.93023	0.000183303
												-12.65	2.05448	0.000227024	-12.75	1.85328	0.00263	-12.7	1.95349	0.000149666
												-12.65	2.07782	0.000153738	-12.75	1.87645	0.00254	-12.7	1.97674	0.000121871
												-12.65	2.10117	9.45855e-05	-12.75	1.89961	0.00249	-12.7	2	9.89571e-05
												-12.65	2.12451	5.1789e-05	-12.75	1.92278	0.00246	-12.7	2.02326	8.01163e-05
												-12.65	2.14786	3.74951e-05	-12.75	1.94595	0.00243	-12.7	2.04651	6.46713e-05
												-12.65	2.17121	5.21247e-05	-12.75	1.96911	0.00239	-12.7	2.06977	5.20509e-05
												-12.65	2.19455	7.08386e-05	-12.75	1.99228	0.00233	-12.7	2.09302	4.17736e-05
												-12.65	2.2179	8.56035e-05	-12.75	2.01544	0.00225	-12.7	2.11628	3.34331e-05
												-12.65	2.24125	9.55045e-05	-12.75	2.03861	0.00214	-12.7	2.13954	2.66878e-05
												-12.65	2.26459	0.000100949	-12.75	2.06178	0.00203	-12.7	2.16279	2.12508e-05
												-12.65	2.28794	0.000102637	-12.75	2.08494	0.00189	-12.7	2.18605	1.68826e-05
												-12.65	2.31128	0.000101315	-12.75	2.10811	0.00175	-12.7	2.2093	1.33837e-05
												-12.65	2.33463	9.76891e-05	-12.75	2.13127	0.0016	-12.7	2.23256	1.05892e-05
												-12.65	2.35798	9.23972e-05	-12.75	2.15444	0.00144	-12.7	2.25581	8.36296e-06
												-12.65	2.38132	8.59886e-05	-12.75	2.17761	0.00129	-12.7	2.27907	6.59366e-06
												-12.65	2.40467	7.89229e-05	-12.75	2.20077	0.00115	-12.7	2.30233	5.19048e-06
												-12.65	2.42802	7.15714e-05	-12.75	2.22394	0.00101	-12.7	2.32558	4.07979e-06
												-12.65	2.45136	6.42237e-05	-12.75	2.2471	0.000878112	-12.7	2.34884	3.2021e-06
												-12.65	2.47471	5.70962e-05	-12.75	2.27027	0.000758604	-12.7	2.37209	2.50961e-06
												-12.65	2.49805	5.03422e-05	-12.75	2.29344	0.000650035	-12.7	2.39535	1.96403e-06
												-12.65	2.5214	4.40623e-05	-12.75	2.3166	0.000552645	-12.7	2.4186	1.53477e-06
												-12.65	2.54475	3.83141e-05	-12.75	2.33977	0.000466305	-12.7	2.44186	1.19747e-06
												-12.65	2.56809	3.31218e-05	-12.75	2.36293	0.000390596	-12.7	2.46512	9.32781e-07
												-12.65	2.59144	2.84846e-05	-12.75	2.3861	0.000324889	-12.7	2.48837	7.25363e-07
												-12.65	2.61479	2.4383e-05	-12.75	2.40927	0.000268415	-12.7	2.51163	5.63056e-07
												-12.65	2.63813	2.07856e-05	-12.75	2.43243	0.00022032	-12.7	2.53488	4.36247e-07
												-12.65	2.66148	1.76531e-05	-12.75	2.4556	0.000179715	-12.7	2.55814	3.37338e-07
												-12.65	2.68483	1.49427e-05	-12.75	2.47876	0.000145716	-12.7	2.5814	2.60331e-07
												-12.65	2.70817	1.261e-05	-12.75	2.50193	0.000117471	-12.7	2.60465	2.00492e-07
												-12.65	2.73152	1.06119e-05	-12.75	2.5251	9.41799e-05	-12.7	2.62791	1.54093e-07
												-12.65	2.75486	8.90741e-06	-12.75	2.54826	7.5109e-05	-12.7	2.65116	1.18195e-07
												-12.65	2.77821	7.45849e-06	-12.75	2.57143	5.95961e-05	-12.7	2.67442	9.04884e-08
												-12.65	2.80156	6.23077e-06	-12.75	2.5946	4.70548e-05	-12.7	2.69767	6.91564e-08
												-12.65	2.8249	5.19349e-06	-12.75	2.61776	3.69727e-05	-12.7	2.72093	5.27744e-08
												-12.65	2.84825	4.31952e-06	-12.75	2.64093	2.89087e-05	-12.7	2.74419	4.02264e-08
												-12.65	2.8716	3.58513e-06	-12.75	2.66409	2.24879e-05	-12.7	2.76744	3.06394e-08
												-12.65	2.89494	2.96974e-06	-12.75	2.68726	1.73955e-05	-12.7	2.7907	2.33325e-08
												-12.65	2.91829	2.45559e-06	-12.75	2.71042	1.33708e-05	-12.7	2.81395	1.77756e-08
												-12.65	2.94163	2.0274e-06	-12.75	2.73359	1.02002e-05	-12.7	2.83721	1.35571e-08
												-12.65	2.96498	1.67207e-06	-12.75	2.75676	7.711e-06	-12.7	2.86047	1.03588e-08
												-12.65	2.98833	1.37836e-06	-12.75	2.77992	5.76548e-06	-12.7	2.88372	7.93529e-09
												-12.65	3.01167	1.13665e-06	-12.75	2.80309	4.25547e-06	-12.7	2.90698	6.09821e-09
												-12.65	3.03502	9.38649e-07	-12.75	2.82626	3.09796e-06	-12.7	2.93023	4.70371e-09
												-12.65	3.05837	7.77244e-07	-12.75	2.84942	2.23185e-06	-12.7	2.95349	3.6425e-09
												-12.65	3.08171	6.46285e-07	-12.75	2.87259	1.61544e-06	-12.7	2.97674	2.832e-09
												-12.65	3.10506	5.40456e-07	-12.75	2.89575	1.22132e-06	-12.7	3	2.21016e-09
												-12.65	3.1284	4.55159e-07	-12.75	2.91892	1.01974e-06	-12.7	3.02326	1.7306e-09
												-12.65	3.15175	3.86435e-07	-12.75	2.94209	9.55872e-07	-12.7	3.04651	1.35874e-09
												-12.65	3.1751	3.30906e-07	-12.75	2.96525	9.60281e-07	-12.7	3.06977	1.06886e-09
												-12.65	3.19844	2.85742e-07	-12.75	2.98842	9.81957e-07	-12.7	3.09302	8.41816e-10
												-12.65	3.22179	2.48623e-07	-12.75	3.01158	9.95995e-07	-12.7	3.11628	6.63264e-10
												-12.65	3.24514	2.17699e-07	-12.75	3.03475	9.93798e-07	-12.7	3.13954	5.22424e-10
												-12.65	3.26848	1.91543e-07	-12.75	3.05791	9.74408e-07	-12.7	3.16279	4.11107e-10
												-12.65	3.29183	1.69078e-07	-12.75	3.08108	9.39976e-07	-12.7	3.18605	3.23035e-10
												-12.65	3.31518	1.49517e-07	-12.75	3.10425	8.93689e-07	-12.7	3.2093	2.53349e-10
												-12.65	3.33852	1.32292e-07	-12.75	3.12741	8.38849e-07	-12.7	3.23256	1.98248e-10
												-12.65	3.36187	1.16997e-07	-12.75	3.15058	7.78483e-07	-12.7	3.25581	1.54741e-10
												-12.65	3.38521	1.03343e-07	-12.75	3.17374	7.15186e-07	-12.7	3.27907	1.20454e-10
												-12.65	3.40856	9.11174e-08	-12.75	3.19691	6.51092e-07	-12.7	3.30233	9.34954e-11
												-12.65	3.43191	8.01622e-08	-12.75	3.22008	5.87883e-07	-12.7	3.32558	7.23561e-11
												-12.65	3.45525	7.03516e-08	-12.75	3.24324	5.26838e-07	-12.7	3.34884	5.58277e-11
												-12.65	3.4786	6.15818e-08	-12.75	3.26641	4.68881e-07	-12.7	3.37209	4.29439e-11
												-12.65	3.50195	5.3762e-08	-12.75	3.28958	4.14638e-07	-12.7	3.39535	3.29326e-11
												-12.65	3.52529	4.68104e-08	-12.75	3.31274	3.64489e-07	-12.7	3.4186	2.51785e-11
												-12.65	3.54864	4.06506e-08	-12.75	3.33591	3.18618e-07	-12.7	3.44186	1.91921e-11
												-12.65	3.57198	3.52111e-08	-12.75	3.35907	2.77053e-07	-12.7	3.46512	1.45854e-11
												-12.65	3.59533	3.04239e-08	-12.75	3.38224	2.39707e-07	-12.7	3.48837	1.10518e-11
												-12.65	3.61868	2.62251e-08	-12.75	3.40541	2.06407e-07	-12.7	3.51163	8.34985e-12
												-12.65	3.64202	2.25543e-08	-12.75	3.42857	1.76923e-07	-12.7	3.53488	6.29039e-12
												-12.65	3.66537	1.93551e-08	-12.75	3.45174	1.50985e-07	-12.7	3.55814	4.72546e-12
												-12.65	3.68872	1.65754e-08	-12.75	3.4749	1.28303e-07	-12.7	3.5814	3.5399e-12
												-12.65	3.71206	1.4167e-08	-12.75	3.49807	1.0858e-07	-12.7	3.60465	2.64443e-12
												-12.65	3.73541	1.20858e-08	-12.75	3.52124	9.15212e-08	-12.7	3.62791	1.97004e-12
												-12.65	3.75875	1.0292e-08	-12.75	3.5444	7.68412e-08	-12.7	3.65116	1.46361e-12
												-12.65	3.7821	8.74963e-09	-12.75	3.56757	6.42693e-08	-12.7	3.67442	1.0844e-12
												-12.65	3.80545	7.42641e-09	-12.75	3.59073	5.35527e-08	-12.7	3.69767	8.01236e-13
												-12.65	3.82879	6.29363e-09	-12.75	3.6139	4.44587e-08	-12.7	3.72093	5.90388e-13
												-12.65	3.85214	5.32585e-09	-12.75	3.63707	3.67753e-08	-12.7	3.74419	4.33821e-13
												-12.65	3.87549	4.50063e-09	-12.75	3.66023	3.03112e-08	-12.7	3.76744	3.17881e-13
												-12.65	3.89883	3.79825e-09	-12.75	3.6834	2.48955e-08	-12.7	3.7907	2.32265e-13
												-12.65	3.92218	3.20147e-09	-12.75	3.70656	2.03767e-08	-12.7	3.81395	1.69216e-13
												-12.65	3.94552	2.69525e-09	-12.75	3.72973	1.66213e-08	-12.7	3.83721	1.22917e-13
												-12.65	3.96887	2.26653e-09	-12.75	3.7529	1.35127e-08	-12.7	3.86047	8.90149e-14
												-12.65	3.99222	1.904e-09	-12.75	3.77606	1.09496e-08	-12.7	3.88372	6.4262e-14
												-12.65	4.01556	1.59788e-09	-12.75	3.79923	8.84434e-09	-12.7	3.90698	4.62427e-14
												-12.65	4.03891	1.33974e-09	-12.75	3.82239	7.12186e-09	-12.7	3.93023	3.31649e-14
												-12.65	4.06226	1.12236e-09	-12.75	3.84556	5.71789e-09	-12.7	3.95349	2.37032e-14
												-12.65	4.0856	9.39518e-10	-12.75	3.86873	4.57788e-09	-12.7	3.97674	1.68795e-14
												-12.65	4.10895	7.85914e-10	-12.75	3.89189	3.65566e-09	-12.7	4	1.19748e-14
												-12.65	4.1323	6.5701e-10	-12.75	3.91506	2.91241e-09	-12.7	4.02326	8.4616e-15
												-12.65	4.15564	5.48944e-10	-12.75	3.93822	2.31561e-09	-12.7	4.04651	5.95416e-15
												-12.65	4.17899	4.58432e-10	-12.75	3.96139	1.83814e-09	-12.7	4.06977	4.17129e-15
												-12.65	4.20233	3.82686e-10	-12.75	3.98456	1.45751e-09	-12.7	4.09302	2.90861e-15
												-12.65	4.22568	3.19345e-10	-12.75	4.00772	1.15511e-09	-12.7	4.11628	2.01808e-15
												-12.65	4.24903	2.66413e-10	-12.75	4.03089	9.15645e-10	-12.7	4.13954	1.39277e-15
												-12.65	4.27237	2.22205e-10	-12.75	4.05405	7.26571e-10	-12.7	4.16279	9.5575e-16
												-12.65	4.29572	1.853e-10	-12.75	4.07722	5.77658e-10	-12.7	4.18605	6.51849e-16
												-12.65	4.31907	1.54505e-10	-12.75	4.10039	4.60595e-10	-12.7	4.2093	4.41653e-16
												-12.65	4.34241	1.28815e-10	-12.75	4.12355	3.68663e-10	-12.7	4.23256	2.97116e-16
												-12.65	4.36576	1.07389e-10	-12.75	4.14672	2.9646e-10	-12.7	4.25581	1.9836e-16
												-12.65	4.3891	8.95224e-11	-12.75	4.16988	2.39668e-10	-12.7	4.27907	1.31357e-16
												-12.65	4.41245	7.46249e-11	-12.75	4.19305	1.94861e-10	-12.7	4.30233	8.62569e-17
												-12.65	4.4358	6.22036e-11	-12.75	4.21622	1.59346e-10	-12.7	4.32558	5.61718e-17
												-12.65	4.45914	5.18469e-11	-12.75	4.23938	1.3102e-10	-12.7	4.34884	3.63137e-17
												-12.65	4.48249	4.32112e-11	-12.75	4.26255	1.08264e-10	-12.7	4.37209	2.33711e-17
												-12.65	4.50584	3.60102e-11	-12.75	4.28571	8.98355e-11	-12.7	4.39535	1.50658e-17
												-12.65	4.52918	3.00052e-11	-12.75	4.30888	7.47903e-11	-12.7	4.41861	9.83534e-18
												-12.65	4.55253	2.49971e-11	-12.75	4.33205	6.24133e-11	-12.7	4.44186	6.60683e-18
												-12.65	4.57587	2.08204e-11	-12.75	4.35521	5.21624e-11	-12.7	4.46512	4.6395e-18
												-12.65	4.59922	1.7337e-11	-12.75	4.37838	4.36247e-11	-12.7	4.48837	3.42627e-18
												-12.65	4.62257	1.44318e-11	-12.75	4.40154	3.64835e-11	-12.7	4.51163	2.63838e-18
												-12.65	4.64591	1.20091e-11	-12.75	4.42471	3.04923e-11	-12.7	4.53488	2.08378e-18
												-12.65	4.66926	9.98888e-12	-12.75	4.44788	2.54567e-11	-12.7	4.55814	1.66258e-18
												-12.65	4.69261	8.30466e-12	-12.75	4.47104	2.12208e-11	-12.7	4.58139	1.32681e-18
												-12.65	4.71595	6.90085e-12	-12.75	4.49421	1.7658e-11	-12.7	4.60465	1.05347e-18
												-12.65	4.7393	5.7311e-12	-12.75	4.51738	1.46635e-11	-12.7	4.62791	8.3023e-19
												-12.65	4.76265	4.75674e-12	-12.75	4.54054	1.21499e-11	-12.7	4.65116	6.48936e-19
												-12.65	4.78599	3.94546e-12	-12.75	4.56371	1.00437e-11	-12.7	4.67442	5.03086e-19
												-12.65	4.80934	3.27028e-12	-12.75	4.58687	8.28254e-12	-12.7	4.69767	3.86977e-19
												-12.65	4.83268	2.70866e-12	-12.75	4.61004	6.81319e-12	-12.7	4.72093	2.95496e-19
												-12.65	4.85603	2.24178e-12	-12.75	4.63321	5.59034e-12	-12.7	4.74419	2.24118e-19
												-12.65	4.87938	1.85391e-12	-12.75	4.65637	4.57526e-12	-12.7	4.76744	1.68922e-19
												-12.65	4.90272	1.53188e-12	-12.75	4.67954	3.73488e-12	-12.7	4.7907	1.26588e-19
												-12.65	4.92607	1.26472e-12	-12.75	4.7027	3.04103e-12	-12.7	4.81395	9.43569e-20
												-12.65	4.94942	1.04325e-12	-12.75	4.72587	2.46972e-12	-12.7	4.83721	6.99846e-20
												-12.65	4.97276	8.59794e-13	-12.75	4.74904	2.0006e-12	-12.7	4.86046	5.16684e-20
												-12.65	4.99611	7.0796e-13	-12.75	4.7722	1.61646e-12	-12.7	4.88372	3.79814e-20
												-12.65	5.01945	5.82404e-13	-12.75	4.79537	1.30275e-12	-12.7	4.90698	2.78071e-20
												-12.65	5.0428	4.7867e-13	-12.75	4.81853	1.04727e-12	-12.7	4.93023	2.02806e-20
												-12.65	5.06615	3.93043e-13	-12.75	4.8417	8.39772e-13	-12.7	4.95349	1.4738e-20
												-12.65	5.08949	3.22428e-13	-12.75	4.86487	6.71696e-13	-12.7	4.97674	1.06735e-20
												-12.65	5.11284	2.64247e-13	-12.75	4.88803	5.35916e-13	-12.7	5	7.70477e-21
												-12.65	5.13619	2.16357e-13	-12.75	4.9112	4.26518e-13	-12.7	5.02326	5.54446e-21
												-12.65	5.15953	1.76976e-13	-12.75	4.93436	3.38608e-13	-12.7	5.04651	3.97799e-21
												-12.65	5.18288	1.44624e-13	-12.75	4.95753	2.6815e-13	-12.7	5.06977	2.84594e-21
												-12.65	5.20623	1.18071e-13	-12.75	4.98069	2.11826e-13	-12.7	5.09302	2.03043e-21
												-12.65	5.22957	9.63007e-14	-12.75	5.00386	1.66917e-13	-12.7	5.11628	1.44476e-21
												-12.65	5.25292	7.84685e-14	-12.75	5.02703	1.31203e-13	-12.7	5.13954	1.02538e-21
												-12.65	5.27627	6.38767e-14	-12.75	5.05019	1.02873e-13	-12.7	5.16279	7.25927e-22
												-12.65	5.29961	5.19483e-14	-12.75	5.07336	8.04584e-14	-12.7	5.18605	5.12679e-22
												-12.65	5.32296	4.22069e-14	-12.75	5.09652	6.27692e-14	-12.7	5.2093	3.61221e-22
												-12.65	5.3463	3.42593e-14	-12.75	5.11969	4.8845e-14	-12.7	5.23256	2.53922e-22
												-12.65	5.36965	2.77818e-14	-12.75	5.14286	3.79124e-14	-12.7	5.25581	1.78094e-22
												-12.65	5.393	2.25075e-14	-12.75	5.16602	2.93508e-14	-12.7	5.27907	1.24636e-22
												-12.65	5.41634	1.82173e-14	-12.75	5.18919	2.26632e-14	-12.7	5.30233	8.70365e-23
												-12.65	5.43969	1.47309e-14	-12.75	5.21235	1.74529e-14	-12.7	5.32558	6.06511e-23
												-12.65	5.46303	1.19005e-14	-12.75	5.23552	1.34042e-14	-12.7	5.34884	4.21766e-23
												-12.65	5.48638	9.60496e-15	-12.75	5.25869	1.02664e-14	-12.7	5.37209	2.92695e-23
												-12.65	5.50973	7.74497e-15	-12.75	5.28185	7.84109e-15	-12.7	5.39535	2.02714e-23
												-12.65	5.53307	6.23936e-15	-12.75	5.30502	5.97148e-15	-12.7	5.41861	1.40116e-23
												-12.65	5.55642	5.02179e-15	-12.75	5.32819	4.53422e-15	-12.7	5.44186	9.66577e-24
												-12.65	5.57977	4.03808e-15	-12.75	5.35135	3.4324e-15	-12.7	5.46512	6.65493e-24
												-12.65	5.60311	3.24409e-15	-12.75	5.37452	2.59014e-15	-12.7	5.48837	4.57316e-24
												-12.65	5.62646	2.60383e-15	-12.75	5.39768	1.94818e-15	-12.7	5.51163	3.13664e-24
												-12.65	5.6498	2.08803e-15	-12.75	5.42085	1.46035e-15	-12.7	5.53488	2.14732e-24
												-12.65	5.67315	1.67288e-15	-12.75	5.44402	1.09078e-15	-12.7	5.55814	1.4673e-24
												-12.65	5.6965	1.33905e-15	-12.75	5.46718	8.11711e-16	-12.7	5.58139	1.00077e-24
												-12.65	5.71984	1.07088e-15	-12.75	5.49035	6.01675e-16	-12.7	5.60465	6.8133e-25
												-12.65	5.74319	8.55635e-16	-12.75	5.51351	4.44146e-16	-12.7	5.62791	4.63008e-25
												-12.65	5.76654	6.83041e-16	-12.75	5.53668	3.26429e-16	-12.7	5.65116	3.14075e-25
												-12.65	5.78988	5.44773e-16	-12.75	5.55985	2.38803e-16	-12.7	5.67442	2.12667e-25
												-12.65	5.81323	4.34106e-16	-12.75	5.58301	1.73845e-16	-12.7	5.69767	1.43744e-25
												-12.65	5.83658	3.45611e-16	-12.75	5.60618	1.25903e-16	-12.7	5.72093	9.69858e-26
												-12.65	5.85992	2.74912e-16	-12.75	5.62934	9.06895e-17	-12.7	5.74419	6.53222e-26
												-12.65	5.88327	2.1848e-16	-12.75	5.65251	6.49623e-17	-12.7	5.76744	4.39189e-26
												-12.65	5.90662	1.73478e-16	-12.75	5.67568	4.62764e-17	-12.7	5.7907	2.9477e-26
												-12.65	5.92996	1.37623e-16	-12.75	5.69884	3.27957e-17	-12.7	5.81395	1.97497e-26
												-12.65	5.95331	1.09082e-16	-12.75	5.72201	2.31462e-17	-12.7	5.83721	1.32094e-26
												-12.65	5.97665	8.63832e-17	-12.75	5.74517	1.6303e-17	-12.7	5.86046	8.81986e-27
												-12.65	6	6.83474e-17	-12.75	5.76834	1.15043e-17	-12.7	5.88372	5.87887e-27
												-12.6	0	0.00432	-12.75	5.79151	8.18429e-18	-12.7	5.90698	3.91187e-27
												-12.6	0.02335	0.00933	-12.75	5.81467	5.92153e-18	-12.7	5.93023	2.59858e-27
												-12.6	0.04669	0.01314	-12.75	5.83784	4.40013e-18	-12.7	5.95349	1.72326e-27
												-12.6	0.07004	0.016	-12.75	5.861	3.38216e-18	-12.7	5.97674	1.14087e-27
												-12.6	0.09338	0.01835	-12.75	5.88417	2.69133e-18	-12.7	6	7.54026e-28
												-12.6	0.11673	0.02039	-12.75	5.90734	2.20374e-18	-12.65	0	0.000713321
												-12.6	0.14008	0.02217	-12.75	5.9305	1.8392e-18	-12.65	0.02326	0.00155
												-12.6	0.16342	0.02369	-12.75	5.95367	1.55024e-18	-12.65	0.04651	0.00221
												-12.6	0.18677	0.02489	-12.75	5.97683	1.31073e-18	-12.65	0.06977	0.00276
												-12.6	0.21012	0.02573	-12.75	6	1.10691e-18	-12.65	0.09302	0.00331
												-12.6	0.23346	0.0262	-12.7	0	0.00403	-12.65	0.11628	0.00403
												-12.6	0.25681	0.02633	-12.7	0.02317	0.00865	-12.65	0.13953	0.00505
												-12.6	0.28016	0.02624	-12.7	0.04633	0.01212	-12.65	0.16279	0.00642
												-12.6	0.3035	0.02607	-12.7	0.0695	0.01465	-12.65	0.18605	0.00802
												-12.6	0.32685	0.02596	-12.7	0.09266	0.01663	-12.65	0.2093	0.00961
												-12.6	0.35019	0.02597	-12.7	0.11583	0.01825	-12.65	0.23256	0.01093
												-12.6	0.37354	0.02604	-12.7	0.139	0.01961	-12.65	0.25581	0.01177
												-12.6	0.39689	0.02601	-12.7	0.16216	0.02076	-12.65	0.27907	0.01198
												-12.6	0.42023	0.0257	-12.7	0.18533	0.02172	-12.65	0.30233	0.01159
												-12.6	0.44358	0.02498	-12.7	0.20849	0.02246	-12.65	0.32558	0.01085
												-12.6	0.46693	0.0238	-12.7	0.23166	0.02298	-12.65	0.34884	0.01027
												-12.6	0.49027	0.02226	-12.7	0.25483	0.02326	-12.65	0.37209	0.01042
												-12.6	0.51362	0.02059	-12.7	0.27799	0.02331	-12.65	0.39535	0.01151
												-12.6	0.53697	0.0191	-12.7	0.30116	0.02315	-12.65	0.41861	0.01314
												-12.6	0.56031	0.01808	-12.7	0.32432	0.02286	-12.65	0.44186	0.01466
												-12.6	0.58366	0.01758	-12.7	0.34749	0.02249	-12.65	0.46512	0.01556
												-12.6	0.607	0.01737	-12.7	0.37066	0.0221	-12.65	0.48837	0.01552
												-12.6	0.63035	0.01704	-12.7	0.39382	0.02169	-12.65	0.51163	0.01445
												-12.6	0.6537	0.01616	-12.7	0.41699	0.02125	-12.65	0.53488	0.01248
												-12.6	0.67704	0.01443	-12.7	0.44015	0.02072	-12.65	0.55814	0.01001
												-12.6	0.70039	0.01166	-12.7	0.46332	0.02005	-12.65	0.5814	0.00786
												-12.6	0.72374	0.00787	-12.7	0.48649	0.01919	-12.65	0.60465	0.00726
												-12.6	0.74708	0.00321	-12.7	0.50965	0.01815	-12.65	0.62791	0.00856
												-12.6	0.77043	0.00239	-12.7	0.53282	0.01698	-12.65	0.65116	0.01061
												-12.6	0.79377	0.00814	-12.7	0.55598	0.01577	-12.65	0.67442	0.01246
												-12.6	0.81712	0.01406	-12.7	0.57915	0.01462	-12.65	0.69767	0.01373
												-12.6	0.84047	0.01979	-12.7	0.60232	0.01363	-12.65	0.72093	0.01452
												-12.6	0.86381	0.02507	-12.7	0.62548	0.01281	-12.65	0.74419	0.0153
												-12.6	0.88716	0.02971	-12.7	0.64865	0.01211	-12.65	0.76744	0.01671
												-12.6	0.91051	0.03361	-12.7	0.67182	0.01142	-12.65	0.7907	0.01926
												-12.6	0.93385	0.03675	-12.7	0.69498	0.01061	-12.65	0.81395	0.02298
												-12.6	0.9572	0.03922	-12.7	0.71815	0.00958	-12.65	0.83721	0.02748
												-12.6	0.98055	0.04115	-12.7	0.74131	0.00833	-12.65	0.86047	0.03227
												-12.6	1.00389	0.04273	-12.7	0.76448	0.00695	-12.65	0.88372	0.03689
												-12.6	1.02724	0.04412	-12.7	0.78765	0.00573	-12.65	0.90698	0.04098
												-12.6	1.05058	0.04545	-12.7	0.81081	0.00515	-12.65	0.93023	0.0443
												-12.6	1.07393	0.04678	-12.7	0.83398	0.00559	-12.65	0.95349	0.04672
												-12.6	1.09728	0.0481	-12.7	0.85714	0.00681	-12.65	0.97674	0.04818
												-12.6	1.12062	0.04934	-12.7	0.88031	0.00829	-12.65	1	0.04872
												-12.6	1.14397	0.05039	-12.7	0.90348	0.00968	-12.65	1.02326	0.04845
												-12.6	1.16732	0.05115	-12.7	0.92664	0.01079	-12.65	1.04651	0.04748
												-12.6	1.19066	0.05152	-12.7	0.94981	0.01155	-12.65	1.06977	0.04596
												-12.6	1.21401	0.05146	-12.7	0.97297	0.01195	-12.65	1.09302	0.04405
												-12.6	1.23735	0.05094	-12.7	0.99614	0.01206	-12.65	1.11628	0.04185
												-12.6	1.2607	0.04995	-12.7	1.0193	0.01201	-12.65	1.13954	0.03947
												-12.6	1.28405	0.04854	-12.7	1.04247	0.01193	-12.65	1.16279	0.03699
												-12.6	1.30739	0.04674	-12.7	1.06564	0.01197	-12.65	1.18605	0.03444
												-12.6	1.33074	0.04461	-12.7	1.0888	0.01222	-12.65	1.2093	0.03188
												-12.6	1.35409	0.04221	-12.7	1.11197	0.01268	-12.65	1.23256	0.02932
												-12.6	1.37743	0.0396	-12.7	1.13514	0.01331	-12.65	1.25581	0.02678
												-12.6	1.40078	0.03684	-12.7	1.1583	0.01398	-12.65	1.27907	0.02428
												-12.6	1.42413	0.03399	-12.7	1.18147	0.01462	-12.65	1.30233	0.02185
												-12.6	1.44747	0.03109	-12.7	1.20463	0.01513	-12.65	1.32558	0.0195
												-12.6	1.47082	0.0282	-12.7	1.2278	0.01548	-12.65	1.34884	0.01726
												-12.6	1.49416	0.02536	-12.7	1.25097	0.01566	-12.65	1.37209	0.01516
												-12.6	1.51751	0.0226	-12.7	1.27413	0.01566	-12.65	1.39535	0.0132
												-12.6	1.54086	0.01997	-12.7	1.2973	0.01553	-12.65	1.4186	0.01141
												-12.6	1.5642	0.01749	-12.7	1.32046	0.01528	-12.65	1.44186	0.00978
												-12.6	1.58755	0.01519	-12.7	1.34363	0.01496	-12.65	1.46512	0.00833
												-12.6	1.6109	0.01308	-12.7	1.3668	0.01458	-12.65	1.48837	0.00705
												-12.6	1.63424	0.01117	-12.7	1.38996	0.01417	-12.65	1.51163	0.00593
												-12.6	1.65759	0.00946	-12.7	1.41313	0.01373	-12.65	1.53488	0.00497
												-12.6	1.68093	0.00796	-12.7	1.43629	0.01325	-12.65	1.55814	0.00414
												-12.6	1.70428	0.00665	-12.7	1.45946	0.01274	-12.65	1.5814	0.00344
												-12.6	1.72763	0.00552	-12.7	1.48263	0.01218	-12.65	1.60465	0.00285
												-12.6	1.75097	0.00456	-12.7	1.50579	0.01157	-12.65	1.62791	0.00236
												-12.6	1.77432	0.00375	-12.7	1.52896	0.01092	-12.65	1.65116	0.00195
												-12.6	1.79767	0.00307	-12.7	1.55212	0.01023	-12.65	1.67442	0.00161
												-12.6	1.82101	0.00251	-12.7	1.57529	0.0095	-12.65	1.69767	0.00133
												-12.6	1.84436	0.00205	-12.7	1.59846	0.00874	-12.65	1.72093	0.0011
												-12.6	1.8677	0.00167	-12.7	1.62162	0.00798	-12.65	1.74419	0.000906743
												-12.6	1.89105	0.00136	-12.7	1.64479	0.00721	-12.65	1.76744	0.00074901
												-12.6	1.9144	0.0011	-12.7	1.66795	0.00647	-12.65	1.7907	0.000618664
												-12.6	1.93774	0.000888619	-12.7	1.69112	0.00575	-12.65	1.81395	0.000510806
												-12.6	1.96109	0.000709964	-12.7	1.71429	0.00508	-12.65	1.83721	0.000421437
												-12.6	1.98444	0.00055968	-12.7	1.73745	0.00447	-12.65	1.86047	0.000347307
												-12.6	2.00778	0.000432637	-12.7	1.76062	0.00393	-12.65	1.88372	0.000285779
												-12.6	2.03113	0.000325084	-12.7	1.78378	0.00349	-12.65	1.90698	0.000234705
												-12.6	2.05448	0.000234355	-12.7	1.80695	0.00314	-12.65	1.93023	0.000192333
												-12.6	2.07782	0.000158685	-12.7	1.83012	0.00289	-12.65	1.95349	0.000157219
												-12.6	2.10117	9.73469e-05	-12.7	1.85328	0.00273	-12.65	1.97674	0.00012817
												-12.6	2.12451	5.2465e-05	-12.7	1.87645	0.00263	-12.65	2	0.000104192
												-12.6	2.14786	3.70036e-05	-12.7	1.89961	0.00258	-12.65	2.02326	8.44532e-05
												-12.6	2.17121	5.26581e-05	-12.7	1.92278	0.00255	-12.65	2.04651	6.82515e-05
												-12.6	2.19455	7.24992e-05	-12.7	1.94595	0.00251	-12.65	2.06977	5.49965e-05
												-12.6	2.2179	8.81126e-05	-12.7	1.96911	0.00247	-12.65	2.09302	4.41889e-05
												-12.6	2.24125	9.86209e-05	-12.7	1.99228	0.00241	-12.65	2.11628	3.54072e-05
												-12.6	2.26459	0.000104471	-12.7	2.01544	0.00233	-12.65	2.13954	2.82963e-05
												-12.6	2.28794	0.000106396	-12.7	2.03861	0.00222	-12.65	2.16279	2.25577e-05
												-12.6	2.31128	0.00010517	-12.7	2.06178	0.0021	-12.65	2.18605	1.79416e-05
												-12.6	2.33463	0.000101529	-12.7	2.08494	0.00196	-12.65	2.2093	1.42398e-05
												-12.6	2.35798	9.61339e-05	-12.7	2.10811	0.00181	-12.65	2.23256	1.12796e-05
												-12.6	2.38132	8.95557e-05	-12.7	2.13127	0.00166	-12.65	2.25581	8.91862e-06
												-12.6	2.40467	8.22739e-05	-12.7	2.15444	0.0015	-12.65	2.27907	7.04004e-06
												-12.6	2.42802	7.46765e-05	-12.7	2.17761	0.00135	-12.65	2.30233	5.54846e-06
												-12.6	2.45136	6.70667e-05	-12.7	2.20077	0.00119	-12.65	2.32558	4.3664e-06
												-12.6	2.47471	5.96722e-05	-12.7	2.22394	0.00105	-12.65	2.34884	3.43123e-06
												-12.6	2.49805	5.26549e-05	-12.7	2.2471	0.000915997	-12.65	2.37209	2.69251e-06
												-12.6	2.5214	4.61215e-05	-12.7	2.27027	0.000791905	-12.65	2.39535	2.10979e-06
												-12.6	2.54475	4.01344e-05	-12.7	2.29344	0.00067906	-12.65	2.4186	1.65076e-06
												-12.6	2.56809	3.47207e-05	-12.7	2.3166	0.000577736	-12.65	2.44186	1.28962e-06
												-12.6	2.59144	2.98809e-05	-12.7	2.33977	0.000487824	-12.65	2.46512	1.00587e-06
												-12.6	2.61479	2.55962e-05	-12.7	2.36293	0.00040891	-12.65	2.48837	7.8322e-07
												-12.6	2.63813	2.18349e-05	-12.7	2.3861	0.000340362	-12.65	2.51163	6.0877e-07
												-12.6	2.66148	1.85571e-05	-12.7	2.40927	0.000281392	-12.65	2.53488	4.72292e-07
												-12.6	2.68483	1.57186e-05	-12.7	2.43243	0.000231129	-12.65	2.55814	3.65697e-07
												-12.6	2.70817	1.32739e-05	-12.7	2.4556	0.000188658	-12.65	2.5814	2.82591e-07
												-12.6	2.73152	1.11782e-05	-12.7	2.47876	0.000153067	-12.65	2.60465	2.17924e-07
												-12.6	2.75486	9.38913e-06	-12.7	2.50193	0.000123476	-12.65	2.62791	1.6771e-07
												-12.6	2.77821	7.86719e-06	-12.7	2.5251	9.90563e-05	-12.65	2.65116	1.28807e-07
												-12.6	2.80156	6.57662e-06	-12.7	2.54826	7.9046e-05	-12.65	2.67442	9.87372e-08
												-12.6	2.8249	5.48542e-06	-12.7	2.57143	6.27572e-05	-12.65	2.69767	7.55537e-08
												-12.6	2.84825	4.56529e-06	-12.7	2.5946	4.95794e-05	-12.65	2.72093	5.77251e-08
												-12.6	2.8716	3.79151e-06	-12.7	2.61776	3.89785e-05	-12.65	2.74419	4.40504e-08
												-12.6	2.89494	3.14259e-06	-12.7	2.64093	3.0494e-05	-12.65	2.76744	3.35889e-08
												-12.6	2.91829	2.59997e-06	-12.7	2.66409	2.3734e-05	-12.65	2.7907	2.56053e-08
												-12.6	2.94163	2.14771e-06	-12.7	2.68726	1.83692e-05	-12.65	2.81395	1.95264e-08
												-12.6	2.96498	1.77209e-06	-12.7	2.71042	1.41263e-05	-12.65	2.83721	1.49066e-08
												-12.6	2.98833	1.46138e-06	-12.7	2.73359	1.07812e-05	-12.65	2.86047	1.14005e-08
												-12.6	3.01167	1.20548e-06	-12.7	2.75676	8.15281e-06	-12.65	2.88372	8.74131e-09
												-12.6	3.03502	9.95726e-07	-12.7	2.77992	6.09627e-06	-12.65	2.90698	6.72399e-09
												-12.6	3.05837	8.24653e-07	-12.7	2.80309	4.49786e-06	-12.65	2.93023	5.1916e-09
												-12.6	3.08171	6.85806e-07	-12.7	2.82626	3.27023e-06	-12.65	2.95349	4.0247e-09
												-12.6	3.10506	5.73596e-07	-12.7	2.84942	2.34913e-06	-12.65	2.97674	3.13293e-09
												-12.6	3.1284	4.83177e-07	-12.7	2.87259	1.69114e-06	-12.65	3	2.44828e-09
												-12.6	3.15175	4.10365e-07	-12.7	2.89575	1.26901e-06	-12.65	3.02326	1.91988e-09
												-12.6	3.1751	3.5158e-07	-12.7	2.91892	1.05422e-06	-12.65	3.04651	1.50978e-09
												-12.6	3.19844	3.03813e-07	-12.7	2.94209	9.89908e-07	-12.65	3.06977	1.18975e-09
												-12.6	3.22179	2.6459e-07	-12.7	2.96525	1.00031e-06	-12.65	3.09302	9.38755e-10
												-12.6	3.24514	2.31937e-07	-12.7	2.98842	1.02909e-06	-12.65	3.11628	7.41075e-10
												-12.6	3.26848	2.04326e-07	-12.7	3.01158	1.049e-06	-12.65	3.13954	5.84884e-10
												-12.6	3.29183	1.80608e-07	-12.7	3.03475	1.05081e-06	-12.65	3.16279	4.61205e-10
												-12.6	3.31518	1.59941e-07	-12.7	3.05791	1.03358e-06	-12.65	3.18605	3.6316e-10
												-12.6	3.33852	1.41722e-07	-12.7	3.08108	9.99706e-07	-12.65	3.2093	2.85421e-10
												-12.6	3.36187	1.25521e-07	-12.7	3.10425	9.52655e-07	-12.65	3.23256	2.23821e-10
												-12.6	3.38521	1.11034e-07	-12.7	3.12741	8.96019e-07	-12.65	3.25581	1.75075e-10
												-12.6	3.40856	9.80396e-08	-12.7	3.15058	8.33083e-07	-12.65	3.27907	1.36574e-10
												-12.6	3.43191	8.63739e-08	-12.7	3.17374	7.66668e-07	-12.65	3.30233	1.06234e-10
												-12.6	3.45525	7.5908e-08	-12.7	3.19691	6.99097e-07	-12.65	3.32558	8.23901e-11
												-12.6	3.4786	6.65353e-08	-12.7	3.22008	6.32211e-07	-12.65	3.34884	6.37048e-11
												-12.6	3.50195	5.81634e-08	-12.7	3.24324	5.67414e-07	-12.65	3.37209	4.9107e-11
												-12.6	3.52529	5.07083e-08	-12.7	3.26641	5.0573e-07	-12.65	3.39535	3.77386e-11
												-12.6	3.54864	4.40915e-08	-12.7	3.28958	4.47863e-07	-12.65	3.4186	2.89138e-11
												-12.6	3.57198	3.82392e-08	-12.7	3.31274	3.94249e-07	-12.65	3.44186	2.20857e-11
												-12.6	3.59533	3.30809e-08	-12.7	3.33591	3.45111e-07	-12.65	3.46512	1.68197e-11
												-12.6	3.61868	2.85499e-08	-12.7	3.35907	3.00503e-07	-12.65	3.48837	1.27715e-11
												-12.6	3.64202	2.4583e-08	-12.7	3.38224	2.60352e-07	-12.65	3.51163	9.66946e-12
												-12.6	3.66537	2.11211e-08	-12.7	3.40541	2.24491e-07	-12.65	3.53488	7.29984e-12
												-12.6	3.68872	1.81089e-08	-12.7	3.42857	1.92686e-07	-12.65	3.55814	5.49533e-12
												-12.6	3.71206	1.54957e-08	-12.7	3.45174	1.64662e-07	-12.65	3.5814	4.12531e-12
												-12.6	3.73541	1.32346e-08	-12.7	3.4749	1.40117e-07	-12.65	3.60465	3.08827e-12
												-12.6	3.75875	1.12832e-08	-12.7	3.49807	1.18742e-07	-12.65	3.62791	2.30559e-12
												-12.6	3.7821	9.60328e-09	-12.7	3.52124	1.00225e-07	-12.65	3.65116	1.71656e-12
												-12.6	3.80545	8.16024e-09	-12.7	3.5444	8.42669e-08	-12.65	3.67442	1.27454e-12
												-12.6	3.82879	6.92338e-09	-12.7	3.56757	7.05795e-08	-12.65	3.69767	9.43766e-13
												-12.6	3.85214	5.86541e-09	-12.7	3.59073	5.88946e-08	-12.65	3.72093	6.96925e-13
												-12.6	3.87549	4.96219e-09	-12.7	3.6139	4.89639e-08	-12.65	3.74419	5.13228e-13
												-12.6	3.89883	4.1925e-09	-12.7	3.63707	4.0561e-08	-12.65	3.76744	3.76898e-13
												-12.6	3.92218	3.53776e-09	-12.7	3.66023	3.34809e-08	-12.65	3.7907	2.76001e-13
												-12.6	3.94552	2.98171e-09	-12.7	3.6834	2.75401e-08	-12.65	3.81395	2.01533e-13
												-12.6	3.96887	2.51024e-09	-12.7	3.70656	2.25756e-08	-12.65	3.83721	1.46724e-13
												-12.6	3.99222	2.11109e-09	-12.7	3.72973	1.84435e-08	-12.65	3.86047	1.065e-13
												-12.6	4.01556	1.77366e-09	-12.7	3.7529	1.50178e-08	-12.65	3.88372	7.70631e-14
												-12.6	4.03891	1.48879e-09	-12.7	3.77606	1.21887e-08	-12.65	3.90698	5.55844e-14
												-12.6	4.06226	1.24861e-09	-12.7	3.79923	9.8614e-09	-12.65	3.93023	3.99592e-14
												-12.6	4.0856	1.04637e-09	-12.7	3.82239	7.95414e-09	-12.65	3.95349	2.86275e-14
												-12.6	4.10895	8.76275e-10	-12.7	3.84556	6.39702e-09	-12.65	3.97674	2.04356e-14
												-12.6	4.1323	7.33369e-10	-12.7	3.86873	5.13055e-09	-12.65	4	1.45331e-14
												-12.6	4.15564	6.13429e-10	-12.7	3.89189	4.1043e-09	-12.65	4.02326	1.02948e-14
												-12.6	4.17899	5.12859e-10	-12.7	3.91506	3.27579e-09	-12.65	4.04651	7.26226e-15
												-12.6	4.20233	4.28602e-10	-12.7	3.93822	2.60934e-09	-12.65	4.06977	5.10057e-15
												-12.6	4.22568	3.58066e-10	-12.7	3.96139	2.07519e-09	-12.65	4.09302	3.56568e-15
												-12.6	4.24903	2.99055e-10	-12.7	3.98456	1.64858e-09	-12.65	4.11628	2.48035e-15
												-12.6	4.27237	2.49716e-10	-12.7	4.00772	1.309e-09	-12.65	4.13954	1.71624e-15
												-12.6	4.29572	2.08483e-10	-12.7	4.03089	1.03955e-09	-12.65	4.16279	1.18078e-15
												-12.6	4.31907	1.74037e-10	-12.7	4.05405	8.26381e-10	-12.65	4.18605	8.07412e-16
												-12.6	4.34241	1.4527e-10	-12.7	4.07722	6.58138e-10	-12.65	4.2093	5.48453e-16
												-12.6	4.36576	1.21252e-10	-12.7	4.10039	5.25602e-10	-12.65	4.23256	3.69882e-16
												-12.6	4.3891	1.01201e-10	-12.7	4.12355	4.213e-10	-12.65	4.25581	2.47521e-16
												-12.6	4.41245	8.44628e-11	-12.7	4.14672	3.39211e-10	-12.65	4.27907	1.6426e-16
												-12.6	4.4358	7.04913e-11	-12.7	4.16988	2.74518e-10	-12.65	4.30233	1.08048e-16
												-12.6	4.45914	5.88285e-11	-12.7	4.19305	2.23386e-10	-12.65	4.32558	7.04353e-17
												-12.6	4.48249	4.90926e-11	-12.7	4.21622	1.82794e-10	-12.65	4.34884	4.5531e-17
												-12.6	4.50584	4.09644e-11	-12.7	4.23938	1.5038e-10	-12.65	4.37209	2.92487e-17
												-12.6	4.52918	3.4178e-11	-12.7	4.26255	1.24315e-10	-12.65	4.39535	1.87699e-17
												-12.6	4.55253	2.85114e-11	-12.7	4.28571	1.03193e-10	-12.65	4.41861	1.21583e-17
												-12.6	4.57587	2.37795e-11	-12.7	4.30888	8.59429e-11	-12.65	4.44186	8.08198e-18
												-12.6	4.59922	1.9828e-11	-12.7	4.33205	7.1749e-11	-12.65	4.46512	5.61752e-18
												-12.6	4.62257	1.65282e-11	-12.7	4.35521	5.99921e-11	-12.65	4.48837	4.12392e-18
												-12.6	4.64591	1.37728e-11	-12.7	4.37838	5.01995e-11	-12.65	4.51163	3.17579e-18
												-12.6	4.66926	1.14721e-11	-12.7	4.40154	4.20078e-11	-12.65	4.53488	2.51977e-18
												-12.6	4.69261	9.55144e-12	-12.7	4.42471	3.51339e-11	-12.65	4.55814	2.02404e-18
												-12.6	4.71595	7.94833e-12	-12.7	4.44788	2.93548e-11	-12.65	4.58139	1.62701e-18
												-12.6	4.7393	6.61063e-12	-12.7	4.47104	2.44915e-11	-12.65	4.60465	1.30085e-18
												-12.6	4.76265	5.49479e-12	-12.7	4.49421	2.03987e-11	-12.65	4.62791	1.03179e-18
												-12.6	4.78599	4.56436e-12	-12.7	4.51738	1.69565e-11	-12.65	4.65116	8.11205e-19
												-12.6	4.80934	3.7889e-12	-12.7	4.54054	1.40649e-11	-12.65	4.67442	6.32247e-19
												-12.6	4.83268	3.14292e-12	-12.7	4.56371	1.16399e-11	-12.65	4.69767	4.88715e-19
												-12.6	4.85603	2.60511e-12	-12.7	4.58687	9.61007e-12	-12.65	4.72093	3.74882e-19
												-12.6	4.87938	2.15763e-12	-12.7	4.61004	7.91486e-12	-12.65	4.74419	2.8554e-19
												-12.6	4.90272	1.78557e-12	-12.7	4.63321	6.50247e-12	-12.65	4.76744	2.16084e-19
												-12.6	4.92607	1.47642e-12	-12.7	4.65637	5.32867e-12	-12.65	4.7907	1.62549e-19
												-12.6	4.94942	1.21974e-12	-12.7	4.67954	4.35569e-12	-12.65	4.81395	1.21608e-19
												-12.6	4.97276	1.0068e-12	-12.7	4.7027	3.55132e-12	-12.65	4.83721	9.0516e-20
												-12.6	4.99611	8.30293e-13	-12.7	4.72587	2.88814e-12	-12.65	4.86046	6.70559e-20
												-12.6	5.01945	6.84104e-13	-12.7	4.74904	2.34284e-12	-12.65	4.88372	4.94578e-20
												-12.6	5.0428	5.63133e-13	-12.7	4.7722	1.89568e-12	-12.65	4.90698	3.63278e-20
												-12.6	5.06615	4.63121e-13	-12.7	4.79537	1.53e-12	-12.65	4.93023	2.65801e-20
												-12.6	5.08949	3.80512e-13	-12.7	4.81853	1.23176e-12	-12.65	4.95349	1.93769e-20
												-12.6	5.11284	3.12342e-13	-12.7	4.8417	9.89177e-13	-12.65	4.97674	1.40769e-20
												-12.6	5.13619	2.5614e-13	-12.7	4.86487	7.92385e-13	-12.65	5	1.01928e-20
												-12.6	5.15953	2.0985e-13	-12.7	4.88803	6.33167e-13	-12.65	5.02326	7.35731e-21
												-12.6	5.18288	1.71761e-13	-12.7	4.9112	5.04687e-13	-12.65	5.04651	5.29465e-21
												-12.6	5.20623	1.4045e-13	-12.7	4.93436	4.01284e-13	-12.65	5.06977	3.79929e-21
												-12.6	5.22957	1.14736e-13	-12.7	4.95753	3.18278e-13	-12.65	5.09302	2.71872e-21
												-12.6	5.25292	9.36405e-14	-12.7	4.98069	2.51819e-13	-12.65	5.11628	1.94028e-21
												-12.6	5.27627	7.63501e-14	-12.7	5.00386	1.98745e-13	-12.65	5.13954	1.38116e-21
												-12.6	5.29961	6.21928e-14	-12.7	5.02703	1.56469e-13	-12.65	5.16279	9.80693e-22
												-12.6	5.32296	5.06122e-14	-12.7	5.05019	1.2288e-13	-12.65	5.18605	6.94653e-22
												-12.6	5.3463	4.11487e-14	-12.7	5.07336	9.62604e-14	-12.65	5.2093	4.9088e-22
												-12.6	5.36965	3.3423e-14	-12.7	5.09652	7.52188e-14	-12.65	5.23256	3.46085e-22
												-12.6	5.393	2.71221e-14	-12.7	5.11969	5.86282e-14	-12.65	5.25581	2.43451e-22
												-12.6	5.41634	2.19883e-14	-12.7	5.14286	4.55806e-14	-12.65	5.27907	1.70878e-22
												-12.6	5.43969	1.78095e-14	-12.7	5.16602	3.53454e-14	-12.65	5.30233	1.19681e-22
												-12.6	5.46303	1.44114e-14	-12.7	5.18919	2.73372e-14	-12.65	5.32558	8.36456e-23
												-12.6	5.48638	1.16508e-14	-12.7	5.21235	2.10874e-14	-12.65	5.34884	5.83391e-23
												-12.6	5.50973	9.41024e-15	-12.7	5.23552	1.62227e-14	-12.65	5.37209	4.06059e-23
												-12.6	5.53307	7.59356e-15	-12.7	5.25869	1.24461e-14	-12.65	5.39535	2.82062e-23
												-12.6	5.55642	6.12196e-15	-12.7	5.28185	9.52191e-15	-12.65	5.41861	1.95541e-23
												-12.6	5.57977	4.93102e-15	-12.7	5.30502	7.26385e-15	-12.65	5.44186	1.35295e-23
												-12.6	5.60311	3.96814e-15	-12.7	5.32819	5.52493e-15	-12.65	5.46512	9.34297e-24
												-12.6	5.62646	3.19037e-15	-12.7	5.35135	4.18953e-15	-12.65	5.48837	6.43958e-24
												-12.6	5.6498	2.56273e-15	-12.7	5.37452	3.16691e-15	-12.65	5.51163	4.43005e-24
												-12.6	5.67315	2.0567e-15	-12.7	5.39768	2.38609e-15	-12.65	5.53488	3.04191e-24
												-12.6	5.6965	1.6491e-15	-12.7	5.42085	1.79167e-15	-12.65	5.55814	2.08487e-24
												-12.6	5.71984	1.32109e-15	-12.7	5.44402	1.34055e-15	-12.65	5.58139	1.4263e-24
												-12.6	5.74319	1.05738e-15	-12.7	5.46718	9.99279e-16	-12.65	5.60465	9.73979e-25
												-12.6	5.76654	8.45553e-16	-12.7	5.49035	7.41958e-16	-12.65	5.62791	6.63899e-25
												-12.6	5.78988	6.7556e-16	-12.7	5.51351	5.4861e-16	-12.65	5.65116	4.51724e-25
												-12.6	5.81323	5.39263e-16	-12.7	5.53668	4.03859e-16	-12.65	5.67442	3.06809e-25
												-12.6	5.83658	4.30083e-16	-12.7	5.55985	2.95908e-16	-12.65	5.69767	2.08014e-25
												-12.6	5.85992	3.42704e-16	-12.7	5.58301	2.1573e-16	-12.65	5.72093	1.40783e-25
												-12.6	5.88327	2.72837e-16	-12.7	5.60618	1.56444e-16	-12.65	5.74419	9.51141e-26
												-12.6	5.90662	2.17022e-16	-12.7	5.62934	1.12815e-16	-12.65	5.76744	6.41478e-26
												-12.6	5.92996	1.72473e-16	-12.7	5.65251	8.08774e-17	-12.65	5.7907	4.31881e-26
												-12.6	5.95331	1.36949e-16	-12.7	5.67568	5.76355e-17	-12.65	5.81395	2.90266e-26
												-12.6	5.97665	1.08646e-16	-12.7	5.69884	4.0835e-17	-12.65	5.83721	1.94752e-26
												-12.6	6	8.61163e-17	-12.7	5.72201	2.87857e-17	-12.65	5.86046	1.30444e-26
												-12.55	0	0.00432	-12.7	5.74517	2.02249e-17	-12.65	5.88372	8.72216e-27
												-12.55	0.02335	0.00933	-12.7	5.76834	1.42122e-17	-12.65	5.90698	5.82221e-27
												-12.55	0.04669	0.01314	-12.7	5.79151	1.0049e-17	-12.65	5.93023	3.87987e-27
												-12.55	0.07004	0.016	-12.7	5.81467	7.21466e-18	-12.65	5.95349	2.58116e-27
												-12.55	0.09338	0.01836	-12.7	5.83784	5.31807e-18	-12.65	5.97674	1.71429e-27
												-12.55	0.11673	0.0204	-12.7	5.861	4.06239e-18	-12.65	6	1.13665e-27
												-12.55	0.14008	0.02218	-12.7	5.88417	3.22421e-18	-12.6	0	0.000713322
												-12.55	0.16342	0.0237	-12.7	5.90734	2.64344e-18	-12.6	0.02326	0.00155
												-12.55	0.18677	0.0249	-12.7	5.9305	2.21521e-18	-12.6	0.04651	0.00221
												-12.55	0.21012	0.02575	-12.7	5.95367	1.8775e-18	-12.6	0.06977	0.00276
												-12.55	0.23346	0.02622	-12.7	5.97683	1.59688e-18	-12.6	0.09302	0.00331
												-12.55	0.25681	0.02635	-12.7	6	1.35637e-18	-12.6	0.11628	0.00403
												-12.55	0.28016	0.02626	-12.65	0	0.00403	-12.6	0.13953	0.00505
												-12.55	0.3035	0.0261	-12.65	0.02317	0.00865	-12.6	0.16279	0.00643
												-12.55	0.32685	0.026	-12.65	0.04633	0.01212	-12.6	0.18605	0.00802
												-12.55	0.35019	0.02601	-12.65	0.0695	0.01465	-12.6	0.2093	0.00961
												-12.55	0.37354	0.02608	-12.65	0.09266	0.01663	-12.6	0.23256	0.01094
												-12.55	0.39689	0.02606	-12.65	0.11583	0.01826	-12.6	0.25581	0.01178
												-12.55	0.42023	0.02576	-12.65	0.139	0.01962	-12.6	0.27907	0.012
												-12.55	0.44358	0.02504	-12.65	0.16216	0.02077	-12.6	0.30233	0.01162
												-12.55	0.46693	0.02386	-12.65	0.18533	0.02173	-12.6	0.32558	0.01088
												-12.55	0.49027	0.02232	-12.65	0.20849	0.02248	-12.6	0.34884	0.0103
												-12.55	0.51362	0.02066	-12.65	0.23166	0.023	-12.6	0.37209	0.01046
												-12.55	0.53697	0.01918	-12.65	0.25483	0.02328	-12.6	0.39535	0.01156
												-12.55	0.56031	0.01815	-12.65	0.27799	0.02333	-12.6	0.41861	0.01319
												-12.55	0.58366	0.01766	-12.65	0.30116	0.02318	-12.6	0.44186	0.01472
												-12.55	0.607	0.01745	-12.65	0.32432	0.02289	-12.6	0.46512	0.01563
												-12.55	0.63035	0.01712	-12.65	0.34749	0.02253	-12.6	0.48837	0.01559
												-12.55	0.6537	0.01624	-12.65	0.37066	0.02214	-12.6	0.51163	0.01453
												-12.55	0.67704	0.0145	-12.65	0.39382	0.02173	-12.6	0.53488	0.01256
												-12.55	0.70039	0.01173	-12.65	0.41699	0.02129	-12.6	0.55814	0.01009
												-12.55	0.72374	0.00792	-12.65	0.44015	0.02077	-12.6	0.5814	0.00793
												-12.55	0.74708	0.00323	-12.65	0.46332	0.0201	-12.6	0.60465	0.00733
												-12.55	0.77043	0.00241	-12.65	0.48649	0.01925	-12.6	0.62791	0.00863
												-12.55	0.79377	0.00819	-12.65	0.50965	0.01821	-12.6	0.65116	0.0107
												-12.55	0.81712	0.01415	-12.65	0.53282	0.01705	-12.6	0.67442	0.01255
												-12.55	0.84047	0.01992	-12.65	0.55598	0.01583	-12.6	0.69767	0.01383
												-12.55	0.86381	0.02524	-12.65	0.57915	0.01469	-12.6	0.72093	0.01463
												-12.55	0.88716	0.02992	-12.65	0.60232	0.01369	-12.6	0.74419	0.0154
												-12.55	0.91051	0.03385	-12.65	0.62548	0.01288	-12.6	0.76744	0.01682
												-12.55	0.93385	0.03703	-12.65	0.64865	0.01218	-12.6	0.7907	0.01941
												-12.55	0.9572	0.03952	-12.65	0.67182	0.01149	-12.6	0.81395	0.02317
												-12.55	0.98055	0.04148	-12.65	0.69498	0.01067	-12.6	0.83721	0.02773
												-12.55	1.00389	0.04308	-12.65	0.71815	0.00964	-12.6	0.86047	0.0326
												-12.55	1.02724	0.04449	-12.65	0.74131	0.00838	-12.6	0.88372	0.03729
												-12.55	1.05058	0.04585	-12.65	0.76448	0.007	-12.6	0.90698	0.04147
												-12.55	1.07393	0.04721	-12.65	0.78765	0.00578	-12.6	0.93023	0.04486
												-12.55	1.09728	0.04856	-12.65	0.81081	0.0052	-12.6	0.95349	0.04734
												-12.55	1.12062	0.04983	-12.65	0.83398	0.00565	-12.6	0.97674	0.04885
												-12.55	1.14397	0.05092	-12.65	0.85714	0.00687	-12.6	1	0.04944
												-12.55	1.16732	0.05171	-12.65	0.88031	0.00836	-12.6	1.02326	0.04919
												-12.55	1.19066	0.05212	-12.65	0.90348	0.00976	-12.6	1.04651	0.04824
												-12.55	1.21401	0.05208	-12.65	0.92664	0.01088	-12.6	1.06977	0.04673
												-12.55	1.23735	0.05158	-12.65	0.94981	0.01165	-12.6	1.09302	0.04481
												-12.55	1.2607	0.05061	-12.65	0.97297	0.01205	-12.6	1.11628	0.0426
												-12.55	1.28405	0.0492	-12.65	0.99614	0.01217	-12.6	1.13954	0.04021
												-12.55	1.30739	0.0474	-12.65	1.0193	0.01211	-12.6	1.16279	0.0377
												-12.55	1.33074	0.04526	-12.65	1.04247	0.01203	-12.6	1.18605	0.03514
												-12.55	1.35409	0.04285	-12.65	1.06564	0.01208	-12.6	1.2093	0.03255
												-12.55	1.37743	0.04022	-12.65	1.0888	0.01233	-12.6	1.23256	0.02996
												-12.55	1.40078	0.03744	-12.65	1.11197	0.0128	-12.6	1.25581	0.02738
												-12.55	1.42413	0.03456	-12.65	1.13514	0.01344	-12.6	1.27907	0.02485
												-12.55	1.44747	0.03163	-12.65	1.1583	0.01413	-12.6	1.30233	0.02238
												-12.55	1.47082	0.0287	-12.65	1.18147	0.01478	-12.6	1.32558	0.01999
												-12.55	1.49416	0.02582	-12.65	1.20463	0.01531	-12.6	1.34884	0.01771
												-12.55	1.51751	0.02303	-12.65	1.2278	0.01568	-12.6	1.37209	0.01557
												-12.55	1.54086	0.02036	-12.65	1.25097	0.01586	-12.6	1.39535	0.01357
												-12.55	1.5642	0.01785	-12.65	1.27413	0.01587	-12.6	1.4186	0.01174
												-12.55	1.58755	0.0155	-12.65	1.2973	0.01574	-12.6	1.44186	0.01007
												-12.55	1.6109	0.01336	-12.65	1.32046	0.0155	-12.6	1.46512	0.00859
												-12.55	1.63424	0.01141	-12.65	1.34363	0.01518	-12.6	1.48837	0.00727
												-12.55	1.65759	0.00967	-12.65	1.3668	0.01481	-12.6	1.51163	0.00612
												-12.55	1.68093	0.00814	-12.65	1.38996	0.01439	-12.6	1.53488	0.00513
												-12.55	1.70428	0.0068	-12.65	1.41313	0.01395	-12.6	1.55814	0.00428
												-12.55	1.72763	0.00565	-12.65	1.43629	0.01348	-12.6	1.5814	0.00356
												-12.55	1.75097	0.00467	-12.65	1.45946	0.01296	-12.6	1.60465	0.00295
												-12.55	1.77432	0.00384	-12.65	1.48263	0.0124	-12.6	1.62791	0.00244
												-12.55	1.79767	0.00315	-12.65	1.50579	0.0118	-12.6	1.65116	0.00202
												-12.55	1.82101	0.00258	-12.65	1.52896	0.01114	-12.6	1.67442	0.00167
												-12.55	1.84436	0.00211	-12.65	1.55212	0.01044	-12.6	1.69767	0.00138
												-12.55	1.8677	0.00172	-12.65	1.57529	0.0097	-12.6	1.72093	0.00114
												-12.55	1.89105	0.0014	-12.65	1.59846	0.00894	-12.6	1.74419	0.000943368
												-12.55	1.9144	0.00113	-12.65	1.62162	0.00817	-12.6	1.76744	0.000779984
												-12.55	1.93774	0.000913706	-12.65	1.64479	0.00739	-12.6	1.7907	0.000644869
												-12.55	1.96109	0.000730573	-12.65	1.66795	0.00663	-12.6	1.81395	0.000532975
												-12.55	1.98444	0.000576407	-12.65	1.69112	0.0059	-12.6	1.83721	0.000440183
												-12.55	2.00778	0.000445952	-12.65	1.71429	0.00522	-12.6	1.86047	0.000363143
												-12.55	2.03113	0.000335368	-12.65	1.73745	0.0046	-12.6	1.88372	0.000299135
												-12.55	2.05448	0.000241926	-12.65	1.76062	0.00406	-12.6	1.90698	0.000245949
												-12.55	2.07782	0.00016381	-12.65	1.78378	0.0036	-12.6	1.93023	0.000201775
												-12.55	2.10117	0.000100226	-12.65	1.80695	0.00325	-12.6	1.95349	0.000165126
												-12.55	2.12451	5.31768e-05	-12.65	1.83012	0.00299	-12.6	1.97674	0.000134771
												-12.55	2.14786	3.64269e-05	-12.65	1.85328	0.00282	-12.6	2	0.000109686
												-12.55	2.17121	5.31731e-05	-12.65	1.87645	0.00272	-12.6	2.02326	8.90092e-05
												-12.55	2.19455	7.41947e-05	-12.65	1.89961	0.00267	-12.6	2.04651	7.20172e-05
												-12.55	2.2179	9.06922e-05	-12.65	1.92278	0.00264	-12.6	2.06977	5.80983e-05
												-12.55	2.24125	0.000101834	-12.65	1.94595	0.0026	-12.6	2.09302	4.67352e-05
												-12.55	2.26459	0.000108109	-12.65	1.96911	0.00256	-12.6	2.11628	3.74909e-05
												-12.55	2.28794	0.000110284	-12.65	1.99228	0.0025	-12.6	2.13954	2.99961e-05
												-12.55	2.31128	0.000109164	-12.65	2.01544	0.00241	-12.6	2.16279	2.39404e-05
												-12.55	2.33463	0.000105511	-12.65	2.03861	0.00231	-12.6	2.18605	1.90633e-05
												-12.55	2.35798	0.000100012	-12.65	2.06178	0.00218	-12.6	2.2093	1.51475e-05
												-12.55	2.38132	9.32609e-05	-12.65	2.08494	0.00204	-12.6	2.23256	1.20125e-05
												-12.55	2.40467	8.57577e-05	-12.65	2.10811	0.00188	-12.6	2.25581	9.50916e-06
												-12.55	2.42802	7.79073e-05	-12.65	2.13127	0.00172	-12.6	2.27907	7.515e-06
												-12.55	2.45136	7.00273e-05	-12.65	2.15444	0.00156	-12.6	2.30233	5.9298e-06
												-12.55	2.47471	6.23568e-05	-12.65	2.17761	0.0014	-12.6	2.32558	4.67208e-06
												-12.55	2.49805	5.50667e-05	-12.65	2.20077	0.00124	-12.6	2.34884	3.67588e-06
												-12.55	2.5214	4.82707e-05	-12.65	2.22394	0.0011	-12.6	2.37209	2.88803e-06
												-12.55	2.54475	4.20356e-05	-12.65	2.2471	0.000955419	-12.6	2.39535	2.26582e-06
												-12.55	2.56809	3.63917e-05	-12.65	2.27027	0.000826581	-12.6	2.4186	1.77507e-06
												-12.55	2.59144	3.13411e-05	-12.65	2.29344	0.000709304	-12.6	2.44186	1.38851e-06
												-12.55	2.61479	2.68658e-05	-12.65	2.3166	0.000603901	-12.6	2.46512	1.0844e-06
												-12.55	2.63813	2.29337e-05	-12.65	2.33977	0.00051028	-12.6	2.48837	8.45471e-07
												-12.55	2.66148	1.95043e-05	-12.65	2.36293	0.000428036	-12.6	2.51163	6.5802e-07
												-12.55	2.68483	1.65322e-05	-12.65	2.3861	0.00035653	-12.6	2.53488	5.11177e-07
												-12.55	2.70817	1.39704e-05	-12.65	2.40927	0.000294962	-12.6	2.55814	3.96331e-07
												-12.55	2.73152	1.17728e-05	-12.65	2.43243	0.000242439	-12.6	2.5814	3.0667e-07
												-12.55	2.75486	9.89522e-06	-12.65	2.4556	0.000198022	-12.6	2.60465	2.36805e-07
												-12.55	2.77821	8.29685e-06	-12.65	2.47876	0.000160769	-12.6	2.62791	1.8248e-07
												-12.55	2.80156	6.94046e-06	-12.65	2.50193	0.000129772	-12.6	2.65116	1.40331e-07
												-12.55	2.8249	5.79273e-06	-12.65	2.5251	0.000104172	-12.6	2.67442	1.07707e-07
												-12.55	2.84825	4.82418e-06	-12.65	2.54826	8.31787e-05	-12.6	2.69767	8.2519e-08
												-12.55	2.8716	4.00904e-06	-12.65	2.57143	6.60774e-05	-12.6	2.72093	6.3122e-08
												-12.55	2.89494	3.32488e-06	-12.65	2.5946	5.22326e-05	-12.6	2.74419	4.82239e-08
												-12.55	2.91829	2.75234e-06	-12.65	2.61776	4.10877e-05	-12.6	2.76744	3.68114e-08
												-12.55	2.94163	2.27473e-06	-12.65	2.64093	3.2162e-05	-12.6	2.7907	2.80909e-08
												-12.55	2.96498	1.87775e-06	-12.65	2.66409	2.50459e-05	-12.6	2.81395	2.1443e-08
												-12.55	2.98833	1.54909e-06	-12.65	2.68726	1.93949e-05	-12.6	2.83721	1.63852e-08
												-12.55	3.01167	1.27822e-06	-12.65	2.71042	1.49226e-05	-12.6	2.86047	1.25427e-08
												-12.55	3.03502	1.05605e-06	-12.65	2.73359	1.13941e-05	-12.6	2.88372	9.62579e-09
												-12.55	3.05837	8.74759e-07	-12.65	2.75676	8.61917e-06	-12.6	2.90698	7.4112e-09
												-12.55	3.08171	7.27572e-07	-12.65	2.77992	6.44568e-06	-12.6	2.93023	5.7278e-09
												-12.55	3.10506	6.08612e-07	-12.65	2.80309	4.754e-06	-12.6	2.95349	4.44513e-09
												-12.55	3.1284	5.12776e-07	-12.65	2.82626	3.45224e-06	-12.6	2.97674	3.46429e-09
												-12.55	3.15175	4.35645e-07	-12.65	2.84942	2.47281e-06	-12.6	3	2.71079e-09
												-12.55	3.1751	3.73425e-07	-12.65	2.87259	1.77041e-06	-12.6	3.02326	2.12884e-09
												-12.55	3.19844	3.22917e-07	-12.65	2.89575	1.31802e-06	-12.6	3.04651	1.67678e-09
												-12.55	3.22179	2.81485e-07	-12.65	2.91892	1.08877e-06	-12.6	3.06977	1.32364e-09
												-12.55	3.24514	2.4702e-07	-12.65	2.94209	1.02408e-06	-12.6	3.09302	1.04632e-09
												-12.55	3.26848	2.17887e-07	-12.65	2.96525	1.04122e-06	-12.6	3.11628	8.27584e-10
												-12.55	3.29183	1.92858e-07	-12.65	2.98842	1.07794e-06	-12.6	3.13954	6.54469e-10
												-12.55	3.31518	1.71034e-07	-12.65	3.01158	1.10444e-06	-12.6	3.16279	5.17138e-10
												-12.55	3.33852	1.51774e-07	-12.65	3.03475	1.11078e-06	-12.6	3.18605	4.08055e-10
												-12.55	3.36187	1.34622e-07	-12.65	3.05791	1.09608e-06	-12.6	3.2093	3.21385e-10
												-12.55	3.38521	1.19259e-07	-12.65	3.08108	1.06298e-06	-12.6	3.23256	2.52561e-10
												-12.55	3.40856	1.05454e-07	-12.65	3.10425	1.01528e-06	-12.6	3.25581	1.97978e-10
												-12.55	3.43191	9.30379e-08	-12.65	3.12741	9.5687e-07	-12.6	3.27907	1.5477e-10
												-12.55	3.45525	8.18777e-08	-12.65	3.15058	8.91312e-07	-12.6	3.30233	1.20646e-10
												-12.55	3.4786	7.18651e-08	-12.65	3.17374	8.21669e-07	-12.6	3.32558	9.37665e-11
												-12.55	3.50195	6.29057e-08	-12.65	3.19691	7.50469e-07	-12.6	3.34884	7.26553e-11
												-12.55	3.52529	5.49137e-08	-12.65	3.22008	6.79721e-07	-12.6	3.37209	5.61251e-11
												-12.55	3.54864	4.78088e-08	-12.65	3.24324	6.10968e-07	-12.6	3.39535	4.32232e-11
												-12.55	3.57198	4.15148e-08	-12.65	3.26641	5.45343e-07	-12.6	3.4186	3.31856e-11
												-12.55	3.59533	3.59587e-08	-12.65	3.28958	4.83631e-07	-12.6	3.44186	2.5402e-11
												-12.55	3.61868	3.1071e-08	-12.65	3.31274	4.26331e-07	-12.6	3.46512	1.93859e-11
												-12.55	3.64202	2.67857e-08	-12.65	3.33591	3.73711e-07	-12.6	3.48837	1.47509e-11
												-12.55	3.66537	2.30407e-08	-12.65	3.35907	3.25853e-07	-12.6	3.51163	1.11915e-11
												-12.55	3.68872	1.97779e-08	-12.65	3.38224	2.827e-07	-12.6	3.53488	8.46659e-12
												-12.55	3.71206	1.69434e-08	-12.65	3.40541	2.44093e-07	-12.6	3.55814	6.38704e-12
												-12.55	3.73541	1.44877e-08	-12.65	3.42857	2.09796e-07	-12.6	3.5814	4.80481e-12
												-12.55	3.75875	1.23657e-08	-12.65	3.45174	1.79528e-07	-12.6	3.60465	3.60455e-12
												-12.55	3.7821	1.05366e-08	-12.65	3.4749	1.52976e-07	-12.6	3.62791	2.69673e-12
												-12.55	3.80545	8.96347e-09	-12.65	3.49807	1.29817e-07	-12.6	3.65116	2.01205e-12
												-12.55	3.82879	7.61347e-09	-12.65	3.52124	1.09725e-07	-12.6	3.67442	1.49714e-12
												-12.55	3.85214	6.45732e-09	-12.65	3.5444	9.23827e-08	-12.6	3.69767	1.11099e-12
												-12.55	3.87549	5.46911e-09	-12.65	3.56757	7.74859e-08	-12.6	3.72093	8.22189e-13
												-12.55	3.89883	4.62599e-09	-12.65	3.59073	6.47494e-08	-12.6	3.74419	6.06799e-13
												-12.55	3.92218	3.90792e-09	-12.65	3.6139	5.39088e-08	-12.6	3.76744	4.46596e-13
												-12.55	3.94552	3.29739e-09	-12.65	3.63707	4.47222e-08	-12.6	3.7907	3.27768e-13
												-12.55	3.96887	2.7791e-09	-12.65	3.66023	3.69701e-08	-12.6	3.81395	2.39869e-13
												-12.55	3.99222	2.33981e-09	-12.65	3.6834	3.04556e-08	-12.6	3.83721	1.75031e-13
												-12.55	4.01556	1.96801e-09	-12.65	3.70656	2.50034e-08	-12.6	3.86047	1.27337e-13
												-12.55	4.03891	1.65376e-09	-12.65	3.72973	2.04585e-08	-12.6	3.88372	9.23543e-14
												-12.55	4.06226	1.38851e-09	-12.65	3.7529	1.66846e-08	-12.6	3.90698	6.67695e-14
												-12.55	4.0856	1.16491e-09	-12.65	3.77606	1.35632e-08	-12.6	3.93023	4.81136e-14
												-12.55	4.10895	9.76625e-10	-12.65	3.79923	1.09914e-08	-12.6	3.95349	3.45519e-14
												-12.55	4.1323	8.18262e-10	-12.65	3.82239	8.88031e-09	-12.6	3.97674	2.47244e-14
												-12.55	4.15564	6.85199e-10	-12.65	3.84556	7.15402e-09	-12.6	4	1.76263e-14
												-12.55	4.17899	5.73502e-10	-12.65	3.86873	5.74764e-09	-12.6	4.02326	1.25168e-14
												-12.55	4.20233	4.79818e-10	-12.65	3.89189	4.6061e-09	-12.6	4.04651	8.85184e-15
												-12.55	4.22568	4.01303e-10	-12.65	3.91506	3.68292e-09	-12.6	4.06977	6.23275e-15
												-12.55	4.24903	3.35546e-10	-12.65	3.93822	2.93903e-09	-12.6	4.09302	4.36832e-15
												-12.55	4.27237	2.80505e-10	-12.65	3.96139	2.34173e-09	-12.6	4.11628	3.04653e-15
												-12.55	4.29572	2.34456e-10	-12.65	3.98456	1.86379e-09	-12.6	4.13954	2.1135e-15
												-12.55	4.31907	1.95946e-10	-12.65	4.00772	1.48264e-09	-12.6	4.16279	1.45791e-15
												-12.55	4.34241	1.63749e-10	-12.65	4.03089	1.17962e-09	-12.6	4.18605	9.99527e-16
												-12.55	4.36576	1.36837e-10	-12.65	4.05405	9.39402e-10	-12.6	4.2093	6.8072e-16
												-12.55	4.3891	1.14346e-10	-12.65	4.07722	7.49424e-10	-12.6	4.23256	4.60256e-16
												-12.55	4.41245	9.55499e-11	-12.65	4.10039	5.99454e-10	-12.6	4.25581	3.08752e-16
												-12.55	4.4358	7.98426e-11	-12.65	4.12355	4.81186e-10	-12.6	4.27907	2.05356e-16
												-12.55	4.45914	6.6716e-11	-12.65	4.14672	3.87917e-10	-12.6	4.30233	1.35338e-16
												-12.55	4.48249	5.57453e-11	-12.65	4.16988	3.14269e-10	-12.6	4.32558	8.8341e-17
												-12.55	4.50584	4.65755e-11	-12.65	4.19305	2.55957e-10	-12.6	4.34884	5.71222e-17
												-12.55	4.52918	3.89103e-11	-12.65	4.21622	2.09593e-10	-12.6	4.37209	3.66436e-17
												-12.55	4.55253	3.2502e-11	-12.65	4.23938	1.72524e-10	-12.6	4.39535	2.34212e-17
												-12.55	4.57587	2.71443e-11	-12.65	4.26255	1.42686e-10	-12.6	4.41861	1.50563e-17
												-12.55	4.59922	2.26644e-11	-12.65	4.28571	1.18491e-10	-12.6	4.44186	9.89811e-18
												-12.55	4.62257	1.89186e-11	-12.65	4.30888	9.87216e-11	-12.6	4.46512	6.79885e-18
												-12.55	4.64591	1.57867e-11	-12.65	4.33205	8.24514e-11	-12.6	4.48837	4.95231e-18
												-12.55	4.66926	1.31681e-11	-12.65	4.35521	6.89729e-11	-12.6	4.51163	3.80977e-18
												-12.55	4.69261	1.09791e-11	-12.65	4.37838	5.77452e-11	-12.6	4.53488	3.03621e-18
												-12.55	4.71595	9.14949e-12	-12.65	4.40154	4.83517e-11	-12.6	4.55814	2.45619e-18
												-12.55	4.7393	7.62068e-12	-12.65	4.42471	4.0468e-11	-12.6	4.58139	1.98962e-18
												-12.55	4.76265	6.3436e-12	-12.65	4.44788	3.38377e-11	-12.6	4.60465	1.60252e-18
												-12.55	4.78599	5.27721e-12	-12.65	4.47104	2.8256e-11	-12.6	4.62791	1.27964e-18
												-12.55	4.80934	4.38714e-12	-12.65	4.49421	2.3556e-11	-12.6	4.65116	1.01221e-18
												-12.55	4.83268	3.6446e-12	-12.65	4.51738	1.96005e-11	-12.6	4.67442	7.9326e-19
												-12.55	4.85603	3.02548e-12	-12.65	4.54054	1.62753e-11	-12.6	4.69767	6.16265e-19
												-12.55	4.87938	2.50958e-12	-12.65	4.56371	1.34842e-11	-12.6	4.72093	4.7492e-19
												-12.55	4.90272	2.07997e-12	-12.65	4.58687	1.11458e-11	-12.6	4.74419	3.63303e-19
												-12.55	4.92607	1.72247e-12	-12.65	4.61004	9.19081e-12	-12.6	4.76744	2.76052e-19
												-12.55	4.94942	1.4252e-12	-12.65	4.63321	7.56018e-12	-12.6	4.7907	2.08464e-19
												-12.55	4.97276	1.1782e-12	-12.65	4.65637	6.20342e-12	-12.6	4.81395	1.56535e-19
												-12.55	4.99611	9.73144e-13	-12.65	4.67954	5.07741e-12	-12.6	4.83721	1.16929e-19
												-12.55	5.01945	8.03045e-13	-12.65	4.7027	4.14535e-12	-12.6	4.86046	8.69219e-20
												-12.55	5.0428	6.6207e-13	-12.65	4.72587	3.37587e-12	-12.6	4.88372	6.43254e-20
												-12.55	5.06615	5.45337e-13	-12.65	4.74904	2.74232e-12	-12.6	4.90698	4.74033e-20
												-12.55	5.08949	4.48764e-13	-12.65	4.7722	2.22207e-12	-12.6	4.93023	3.47954e-20
												-12.55	5.11284	3.68945e-13	-12.65	4.79537	1.79602e-12	-12.6	4.95349	2.54461e-20
												-12.55	5.13619	3.03035e-13	-12.65	4.81853	1.44804e-12	-12.6	4.97674	1.85436e-20
												-12.55	5.15953	2.48662e-13	-12.65	4.8417	1.16458e-12	-12.6	5	1.34685e-20
												-12.55	5.18288	2.03851e-13	-12.65	4.86487	9.34283e-13	-12.6	5.02326	9.75138e-21
												-12.55	5.20623	1.66955e-13	-12.65	4.88803	7.47679e-13	-12.6	5.04651	7.03876e-21
												-12.55	5.22957	1.36607e-13	-12.65	4.9112	5.96871e-13	-12.6	5.06977	5.06599e-21
												-12.55	5.25292	1.11668e-13	-12.65	4.93436	4.75309e-13	-12.6	5.09302	3.63598e-21
												-12.55	5.27627	9.11953e-14	-12.65	4.95753	3.77575e-13	-12.6	5.11628	2.60262e-21
												-12.55	5.29961	7.44048e-14	-12.65	4.98069	2.99201e-13	-12.6	5.13954	1.85812e-21
												-12.55	5.32296	6.0648e-14	-12.65	5.00386	2.36512e-13	-12.6	5.16279	1.32326e-21
												-12.55	5.3463	4.9388e-14	-12.65	5.02703	1.86497e-13	-12.6	5.18605	9.40066e-22
												-12.55	5.36965	4.01805e-14	-12.65	5.05019	1.46695e-13	-12.6	5.2093	6.66259e-22
												-12.55	5.393	3.26588e-14	-12.65	5.07336	1.15102e-13	-12.6	5.23256	4.71114e-22
												-12.55	5.41634	2.65203e-14	-12.65	5.09652	9.00868e-14	-12.6	5.25581	3.32377e-22
												-12.55	5.43969	2.15155e-14	-12.65	5.11969	7.0331e-14	-12.6	5.27907	2.33981e-22
												-12.55	5.46303	1.74389e-14	-12.65	5.14286	5.47684e-14	-12.6	5.30233	1.6436e-22
												-12.55	5.48638	1.41216e-14	-12.65	5.16602	4.254e-14	-12.6	5.32558	1.1521e-22
												-12.55	5.50973	1.14249e-14	-12.65	5.18919	3.29561e-14	-12.6	5.34884	8.05912e-23
												-12.55	5.53307	9.23458e-15	-12.65	5.21235	2.54641e-14	-12.6	5.37209	5.62598e-23
												-12.55	5.55642	7.45738e-15	-12.65	5.23552	1.96225e-14	-12.6	5.39535	3.91956e-23
												-12.55	5.57977	6.01672e-15	-12.65	5.25869	1.50797e-14	-12.6	5.41861	2.72531e-23
												-12.55	5.60311	4.84997e-15	-12.65	5.28185	1.15563e-14	-12.6	5.44186	1.89125e-23
												-12.55	5.62646	3.90594e-15	-12.65	5.30502	8.83077e-15	-12.6	5.46512	1.30992e-23
												-12.55	5.6498	3.14283e-15	-12.65	5.32819	6.72821e-15	-12.6	5.48837	9.05548e-24
												-12.55	5.67315	2.52654e-15	-12.65	5.35135	5.11071e-15	-12.6	5.51163	6.24828e-24
												-12.55	5.6965	2.02928e-15	-12.65	5.37452	3.86988e-15	-12.6	5.53488	4.30328e-24
												-12.55	5.71984	1.62844e-15	-12.65	5.39768	2.92077e-15	-12.6	5.55814	2.95826e-24
												-12.55	5.74319	1.30561e-15	-12.65	5.42085	2.19694e-15	-12.6	5.58139	2.02992e-24
												-12.55	5.76654	1.04586e-15	-12.65	5.44402	1.64662e-15	-12.6	5.60465	1.39037e-24
												-12.55	5.78988	8.37041e-16	-12.65	5.46718	1.22954e-15	-12.6	5.62791	9.50603e-25
												-12.55	5.81323	6.69325e-16	-12.65	5.49035	9.14485e-16	-12.6	5.65116	6.48771e-25
												-12.55	5.83658	5.34744e-16	-12.65	5.51351	6.77319e-16	-12.6	5.67442	4.41989e-25
												-12.55	5.85992	4.26847e-16	-12.65	5.53668	4.99433e-16	-12.6	5.69767	3.00583e-25
												-12.55	5.88327	3.40423e-16	-12.65	5.55985	3.66521e-16	-12.6	5.72093	2.04059e-25
												-12.55	5.90662	2.71259e-16	-12.65	5.58301	2.67617e-16	-12.6	5.74419	1.38289e-25
												-12.55	5.92996	2.15959e-16	-12.65	5.60618	1.94343e-16	-12.6	5.76744	9.35548e-26
												-12.55	5.95331	1.71782e-16	-12.65	5.62934	1.40316e-16	-12.6	5.7907	6.31822e-26
												-12.55	5.97665	1.36523e-16	-12.65	5.65251	1.00688e-16	-12.6	5.81395	4.25969e-26
												-12.55	6	1.08407e-16	-12.65	5.67568	7.17921e-17	-12.6	5.83721	2.86693e-26
												-12.5	0	0.00432	-12.65	5.69884	5.08622e-17	-12.6	5.86046	1.92627e-26
												-12.5	0.02335	0.00933	-12.65	5.72201	3.58203e-17	-12.6	5.88372	1.29206e-26
												-12.5	0.04669	0.01314	-12.65	5.74517	2.51113e-17	-12.6	5.90698	8.65196e-27
												-12.5	0.07004	0.016	-12.65	5.76834	1.75757e-17	-12.6	5.93023	5.78384e-27
												-12.5	0.09338	0.01836	-12.65	5.79151	1.23511e-17	-12.6	5.95349	3.86004e-27
												-12.5	0.11673	0.0204	-12.65	5.81467	8.79497e-18	-12.6	5.97674	2.57183e-27
												-12.5	0.14008	0.02218	-12.65	5.83784	6.42434e-18	-12.6	6	1.71069e-27
												-12.5	0.16342	0.0237	-12.65	5.861	4.87045e-18	-12.55	0	0.000713322
												-12.5	0.18677	0.02491	-12.65	5.88417	3.85122e-18	-12.55	0.02326	0.00155
												-12.5	0.21012	0.02576	-12.65	5.90734	3.16003e-18	-12.55	0.04651	0.00221
												-12.5	0.23346	0.02623	-12.65	5.9305	2.65915e-18	-12.55	0.06977	0.00276
												-12.5	0.25681	0.02637	-12.65	5.95367	2.26705e-18	-12.55	0.09302	0.00331
												-12.5	0.28016	0.02629	-12.65	5.97683	1.94047e-18	-12.55	0.11628	0.00403
												-12.5	0.3035	0.02613	-12.65	6	1.65837e-18	-12.55	0.13953	0.00506
												-12.5	0.32685	0.02603	-12.6	0	0.00403	-12.55	0.16279	0.00643
												-12.5	0.35019	0.02605	-12.6	0.02317	0.00865	-12.55	0.18605	0.00803
												-12.5	0.37354	0.02613	-12.6	0.04633	0.01212	-12.55	0.2093	0.00962
												-12.5	0.39689	0.02611	-12.6	0.0695	0.01465	-12.55	0.23256	0.01096
												-12.5	0.42023	0.02582	-12.6	0.09266	0.01663	-12.55	0.25581	0.0118
												-12.5	0.44358	0.0251	-12.6	0.11583	0.01826	-12.55	0.27907	0.01202
												-12.5	0.46693	0.02393	-12.6	0.139	0.01962	-12.55	0.30233	0.01164
												-12.5	0.49027	0.02239	-12.6	0.16216	0.02078	-12.55	0.32558	0.01091
												-12.5	0.51362	0.02073	-12.6	0.18533	0.02174	-12.55	0.34884	0.01033
												-12.5	0.53697	0.01925	-12.6	0.20849	0.02249	-12.55	0.37209	0.01049
												-12.5	0.56031	0.01823	-12.6	0.23166	0.02301	-12.55	0.39535	0.0116
												-12.5	0.58366	0.01773	-12.6	0.25483	0.0233	-12.55	0.41861	0.01324
												-12.5	0.607	0.01753	-12.6	0.27799	0.02335	-12.55	0.44186	0.01478
												-12.5	0.63035	0.0172	-12.6	0.30116	0.02321	-12.55	0.46512	0.01569
												-12.5	0.6537	0.01632	-12.6	0.32432	0.02292	-12.55	0.48837	0.01567
												-12.5	0.67704	0.01457	-12.6	0.34749	0.02256	-12.55	0.51163	0.01461
												-12.5	0.70039	0.01179	-12.6	0.37066	0.02218	-12.55	0.53488	0.01263
												-12.5	0.72374	0.00797	-12.6	0.39382	0.02178	-12.55	0.55814	0.01016
												-12.5	0.74708	0.00326	-12.6	0.41699	0.02134	-12.55	0.5814	0.00801
												-12.5	0.77043	0.00243	-12.6	0.44015	0.02082	-12.55	0.60465	0.0074
												-12.5	0.79377	0.00824	-12.6	0.46332	0.02015	-12.55	0.62791	0.00871
												-12.5	0.81712	0.01423	-12.6	0.48649	0.01931	-12.55	0.65116	0.01078
												-12.5	0.84047	0.02005	-12.6	0.50965	0.01827	-12.55	0.67442	0.01265
												-12.5	0.86381	0.02541	-12.6	0.53282	0.01711	-12.55	0.69767	0.01394
												-12.5	0.88716	0.03013	-12.6	0.55598	0.0159	-12.55	0.72093	0.01473
												-12.5	0.91051	0.0341	-12.6	0.57915	0.01475	-12.55	0.74419	0.01551
												-12.5	0.93385	0.03731	-12.6	0.60232	0.01376	-12.55	0.76744	0.01694
												-12.5	0.9572	0.03983	-12.6	0.62548	0.01294	-12.55	0.7907	0.01955
												-12.5	0.98055	0.04181	-12.6	0.64865	0.01225	-12.55	0.81395	0.02336
												-12.5	1.00389	0.04343	-12.6	0.67182	0.01155	-12.55	0.83721	0.02799
												-12.5	1.02724	0.04487	-12.6	0.69498	0.01074	-12.55	0.86047	0.03292
												-12.5	1.05058	0.04625	-12.6	0.71815	0.00971	-12.55	0.88372	0.0377
												-12.5	1.07393	0.04764	-12.6	0.74131	0.00844	-12.55	0.90698	0.04195
												-12.5	1.09728	0.04903	-12.6	0.76448	0.00706	-12.55	0.93023	0.04542
												-12.5	1.12062	0.05033	-12.6	0.78765	0.00583	-12.55	0.95349	0.04797
												-12.5	1.14397	0.05145	-12.6	0.81081	0.00525	-12.55	0.97674	0.04954
												-12.5	1.16732	0.05228	-12.6	0.83398	0.0057	-12.55	1	0.05016
												-12.5	1.19066	0.05272	-12.6	0.85714	0.00694	-12.55	1.02326	0.04994
												-12.5	1.21401	0.05271	-12.6	0.88031	0.00844	-12.55	1.04651	0.04901
												-12.5	1.23735	0.05222	-12.6	0.90348	0.00985	-12.55	1.06977	0.04751
												-12.5	1.2607	0.05127	-12.6	0.92664	0.01098	-12.55	1.09302	0.04558
												-12.5	1.28405	0.04987	-12.6	0.94981	0.01175	-12.55	1.11628	0.04336
												-12.5	1.30739	0.04807	-12.6	0.97297	0.01216	-12.55	1.13954	0.04096
												-12.5	1.33074	0.04592	-12.6	0.99614	0.01227	-12.55	1.16279	0.03843
												-12.5	1.35409	0.0435	-12.6	1.0193	0.01222	-12.55	1.18605	0.03584
												-12.5	1.37743	0.04085	-12.6	1.04247	0.01214	-12.55	1.2093	0.03323
												-12.5	1.40078	0.03805	-12.6	1.06564	0.01218	-12.55	1.23256	0.03061
												-12.5	1.42413	0.03514	-12.6	1.0888	0.01244	-12.55	1.25581	0.028
												-12.5	1.44747	0.03218	-12.6	1.11197	0.01293	-12.55	1.27907	0.02543
												-12.5	1.47082	0.02922	-12.6	1.13514	0.01357	-12.55	1.30233	0.02292
												-12.5	1.49416	0.0263	-12.6	1.1583	0.01428	-12.55	1.32558	0.0205
												-12.5	1.51751	0.02347	-12.6	1.18147	0.01495	-12.55	1.34884	0.01818
												-12.5	1.54086	0.02076	-12.6	1.20463	0.01549	-12.55	1.37209	0.01599
												-12.5	1.5642	0.0182	-12.6	1.2278	0.01587	-12.55	1.39535	0.01395
												-12.5	1.58755	0.01582	-12.6	1.25097	0.01606	-12.55	1.4186	0.01207
												-12.5	1.6109	0.01364	-12.6	1.27413	0.01608	-12.55	1.44186	0.01037
												-12.5	1.63424	0.01166	-12.6	1.2973	0.01596	-12.55	1.46512	0.00885
												-12.5	1.65759	0.00989	-12.6	1.32046	0.01572	-12.55	1.48837	0.0075
												-12.5	1.68093	0.00832	-12.6	1.34363	0.0154	-12.55	1.51163	0.00632
												-12.5	1.70428	0.00696	-12.6	1.3668	0.01503	-12.55	1.53488	0.0053
												-12.5	1.72763	0.00578	-12.6	1.38996	0.01462	-12.55	1.55814	0.00443
												-12.5	1.75097	0.00478	-12.6	1.41313	0.01418	-12.55	1.5814	0.00368
												-12.5	1.77432	0.00393	-12.6	1.43629	0.01371	-12.55	1.60465	0.00306
												-12.5	1.79767	0.00323	-12.6	1.45946	0.01319	-12.55	1.62791	0.00253
												-12.5	1.82101	0.00264	-12.6	1.48263	0.01263	-12.55	1.65116	0.0021
												-12.5	1.84436	0.00216	-12.6	1.50579	0.01202	-12.55	1.67442	0.00173
												-12.5	1.8677	0.00176	-12.6	1.52896	0.01136	-12.55	1.69767	0.00143
												-12.5	1.89105	0.00143	-12.6	1.55212	0.01066	-12.55	1.72093	0.00119
												-12.5	1.9144	0.00116	-12.6	1.57529	0.00991	-12.55	1.74419	0.000981341
												-12.5	1.93774	0.000939422	-12.6	1.59846	0.00914	-12.55	1.76744	0.000812126
												-12.5	1.96109	0.00075172	-12.6	1.62162	0.00836	-12.55	1.7907	0.000672087
												-12.5	1.98444	0.00059359	-12.6	1.64479	0.00757	-12.55	1.81395	0.000556024
												-12.5	2.00778	0.00045965	-12.6	1.66795	0.0068	-12.55	1.83721	0.000459693
												-12.5	2.03113	0.000345965	-12.6	1.69112	0.00606	-12.55	1.86047	0.000379641
												-12.5	2.05448	0.000249745	-12.6	1.71429	0.00537	-12.55	1.88372	0.000313067
												-12.5	2.07782	0.000169121	-12.6	1.73745	0.00474	-12.55	1.90698	0.00025769
												-12.5	2.10117	0.000103229	-12.6	1.76062	0.00418	-12.55	1.93023	0.000211645
												-12.5	2.12451	5.39316e-05	-12.6	1.78378	0.00372	-12.55	1.95349	0.000173402
												-12.5	2.14786	3.57604e-05	-12.6	1.80695	0.00335	-12.55	1.97674	0.000141689
												-12.5	2.17121	5.36701e-05	-12.6	1.83012	0.00309	-12.55	2	0.000115449
												-12.5	2.19455	7.5927e-05	-12.6	1.85328	0.00292	-12.55	2.02326	9.37947e-05
												-12.5	2.2179	9.33448e-05	-12.6	1.87645	0.00282	-12.55	2.04651	7.59771e-05
												-12.5	2.24125	0.000105147	-12.6	1.89961	0.00276	-12.55	2.06977	6.13639e-05
												-12.5	2.26459	0.000111866	-12.6	1.92278	0.00273	-12.55	2.09302	4.94192e-05
												-12.5	2.28794	0.000114305	-12.6	1.94595	0.0027	-12.55	2.11628	3.96897e-05
												-12.5	2.31128	0.000113299	-12.6	1.96911	0.00265	-12.55	2.13954	3.17919e-05
												-12.5	2.33463	0.000109638	-12.6	1.99228	0.00259	-12.55	2.16279	2.54027e-05
												-12.5	2.35798	0.000104035	-12.6	2.01544	0.0025	-12.55	2.18605	2.0251e-05
												-12.5	2.38132	9.71091e-05	-12.6	2.03861	0.00239	-12.55	2.2093	1.61097e-05
												-12.5	2.40467	8.93791e-05	-12.6	2.06178	0.00226	-12.55	2.23256	1.27903e-05
												-12.5	2.42802	8.12685e-05	-12.6	2.08494	0.00211	-12.55	2.25581	1.01366e-05
												-12.5	2.45136	7.31097e-05	-12.6	2.10811	0.00196	-12.55	2.27907	8.02023e-06
												-12.5	2.47471	6.5154e-05	-12.6	2.13127	0.00179	-12.55	2.30233	6.33592e-06
												-12.5	2.49805	5.75816e-05	-12.6	2.15444	0.00162	-12.55	2.32558	4.99801e-06
												-12.5	2.5214	5.05133e-05	-12.6	2.17761	0.00146	-12.55	2.34884	3.93706e-06
												-12.5	2.54475	4.40209e-05	-12.6	2.20077	0.0013	-12.55	2.37209	3.09701e-06
												-12.5	2.56809	3.81378e-05	-12.6	2.22394	0.00114	-12.55	2.39535	2.43279e-06
												-12.5	2.59144	3.2868e-05	-12.6	2.2471	0.000996436	-12.55	2.4186	1.90827e-06
												-12.5	2.61479	2.81942e-05	-12.6	2.27027	0.000862685	-12.55	2.44186	1.4946e-06
												-12.5	2.63813	2.40842e-05	-12.6	2.29344	0.000740817	-12.55	2.46512	1.16876e-06
												-12.5	2.66148	2.04967e-05	-12.6	2.3166	0.000631181	-12.55	2.48837	9.12429e-07
												-12.5	2.68483	1.73851e-05	-12.6	2.33977	0.000533709	-12.55	2.51163	7.11065e-07
												-12.5	2.70817	1.47011e-05	-12.6	2.36293	0.000448004	-12.55	2.53488	5.53113e-07
												-12.5	2.73152	1.23969e-05	-12.6	2.3861	0.000373422	-12.55	2.55814	4.29414e-07
												-12.5	2.75486	1.04268e-05	-12.6	2.40927	0.000309151	-12.55	2.5814	3.32709e-07
												-12.5	2.77821	8.74848e-06	-12.6	2.43243	0.000254273	-12.55	2.60465	2.57251e-07
												-12.5	2.80156	7.32315e-06	-12.6	2.4556	0.000207825	-12.55	2.62791	1.98494e-07
												-12.5	2.8249	6.11617e-06	-12.6	2.47876	0.000168838	-12.55	2.65116	1.52843e-07
												-12.5	2.84825	5.09685e-06	-12.6	2.50193	0.000136372	-12.55	2.67442	1.17459e-07
												-12.5	2.8716	4.23829e-06	-12.6	2.5251	0.000109538	-12.55	2.69767	9.01008e-08
												-12.5	2.89494	3.51711e-06	-12.6	2.54826	8.75163e-05	-12.55	2.72093	6.90035e-08
												-12.5	2.91829	2.91309e-06	-12.6	2.57143	6.95643e-05	-12.55	2.74419	5.27775e-08
												-12.5	2.94163	2.40882e-06	-12.6	2.5946	5.50206e-05	-12.55	2.76744	4.03311e-08
												-12.5	2.96498	1.98932e-06	-12.6	2.61776	4.33053e-05	-12.55	2.7907	3.08086e-08
												-12.5	2.98833	1.64176e-06	-12.6	2.64093	3.39167e-05	-12.55	2.81395	2.35405e-08
												-12.5	3.01167	1.35508e-06	-12.6	2.66409	2.64269e-05	-12.55	2.83721	1.80046e-08
												-12.5	3.03502	1.1198e-06	-12.6	2.68726	2.04752e-05	-12.55	2.86047	1.37947e-08
												-12.5	3.05837	9.27705e-07	-12.6	2.71042	1.57619e-05	-12.55	2.88372	1.0596e-08
												-12.5	3.08171	7.71697e-07	-12.6	2.73359	1.20405e-05	-12.55	2.90698	8.1656e-09
												-12.5	3.10506	6.45598e-07	-12.6	2.75676	9.11141e-06	-12.55	2.93023	6.31688e-09
												-12.5	3.1284	5.44036e-07	-12.6	2.77992	6.81472e-06	-12.55	2.95349	4.9074e-09
												-12.5	3.15175	4.62342e-07	-12.6	2.80309	5.02469e-06	-12.55	2.97674	3.82899e-09
												-12.5	3.1751	3.96499e-07	-12.6	2.82626	3.64458e-06	-12.55	3	3.00005e-09
												-12.5	3.19844	3.43106e-07	-12.6	2.84942	2.60329e-06	-12.55	3.02326	2.35939e-09
												-12.5	3.22179	2.99355e-07	-12.6	2.87259	1.85349e-06	-12.55	3.04651	1.86132e-09
												-12.5	3.24514	2.62991e-07	-12.6	2.89575	1.36839e-06	-12.55	3.06977	1.47183e-09
												-12.5	3.26848	2.32267e-07	-12.6	2.91892	1.12331e-06	-12.55	3.09302	1.1656e-09
												-12.5	3.29183	2.05867e-07	-12.6	2.94209	1.05827e-06	-12.55	3.11628	9.23708e-10
												-12.5	3.31518	1.82835e-07	-12.6	2.96525	1.08298e-06	-12.55	3.13954	7.31948e-10
												-12.5	3.33852	1.62485e-07	-12.6	2.98842	1.12856e-06	-12.55	3.16279	5.79549e-10
												-12.5	3.36187	1.44336e-07	-12.6	3.01158	1.16239e-06	-12.55	3.18605	4.5826e-10
												-12.5	3.38521	1.28053e-07	-12.6	3.03475	1.17385e-06	-12.55	3.2093	3.61691e-10
												-12.5	3.40856	1.13394e-07	-12.6	3.05791	1.16207e-06	-12.55	3.23256	2.84842e-10
												-12.5	3.43191	1.00185e-07	-12.6	3.08108	1.13e-06	-12.55	3.25581	2.2376e-10
												-12.5	3.45525	8.82894e-08	-12.6	3.10425	1.08178e-06	-12.55	3.27907	1.753e-10
												-12.5	3.4786	7.75978e-08	-12.6	3.12741	1.02163e-06	-12.55	3.30233	1.36941e-10
												-12.5	3.50195	6.80136e-08	-12.6	3.15058	9.53396e-07	-12.55	3.32558	1.06658e-10
												-12.5	3.52529	5.94495e-08	-12.6	3.17374	8.80416e-07	-12.55	3.34884	8.28197e-11
												-12.5	3.54864	5.18234e-08	-12.6	3.19691	8.0543e-07	-12.55	3.37209	6.41124e-11
												-12.5	3.57198	4.50569e-08	-12.6	3.22008	7.30631e-07	-12.55	3.39535	4.94785e-11
												-12.5	3.59533	3.90744e-08	-12.6	3.24324	6.57709e-07	-12.55	3.4186	3.80682e-11
												-12.5	3.61868	3.38039e-08	-12.6	3.26641	5.87915e-07	-12.55	3.44186	2.92005e-11
												-12.5	3.64202	2.91764e-08	-12.6	3.28958	5.22126e-07	-12.55	3.46512	2.23314e-11
												-12.5	3.66537	2.51266e-08	-12.6	3.31274	4.60909e-07	-12.55	3.48837	1.70278e-11
												-12.5	3.68872	2.15935e-08	-12.6	3.33591	4.04578e-07	-12.55	3.51163	1.2946e-11
												-12.5	3.71206	1.85202e-08	-12.6	3.35907	3.5325e-07	-12.55	3.53488	9.81439e-12
												-12.5	3.73541	1.58541e-08	-12.6	3.38224	3.06886e-07	-12.55	3.55814	7.4193e-12
												-12.5	3.75875	1.35475e-08	-12.6	3.40541	2.65335e-07	-12.55	3.5814	5.59307e-12
												-12.5	3.7821	1.15566e-08	-12.6	3.42857	2.28363e-07	-12.55	3.60465	4.20474e-12
												-12.5	3.80545	9.84233e-09	-12.6	3.45174	1.95681e-07	-12.55	3.62791	3.1524e-12
												-12.5	3.82879	8.3694e-09	-12.6	3.4749	1.66968e-07	-12.55	3.65116	2.35703e-12
												-12.5	3.85214	7.10644e-09	-12.6	3.49807	1.41885e-07	-12.55	3.67442	1.75758e-12
												-12.5	3.87549	6.02563e-09	-12.6	3.52124	1.20091e-07	-12.55	3.69767	1.30705e-12
												-12.5	3.89883	5.10242e-09	-12.6	3.5444	1.0125e-07	-12.55	3.72093	9.69381e-13
												-12.5	3.92218	4.31522e-09	-12.6	3.56757	8.50424e-08	-12.55	3.74419	7.1699e-13
												-12.5	3.94552	3.64511e-09	-12.6	3.59073	7.11643e-08	-12.55	3.76744	5.28856e-13
												-12.5	3.96887	3.07559e-09	-12.6	3.6139	5.93345e-08	-12.55	3.7907	3.89e-13
												-12.5	3.99222	2.59231e-09	-12.6	3.63707	4.92945e-08	-12.55	3.81395	2.85319e-13
												-12.5	4.01556	2.1828e-09	-12.6	3.66023	4.08097e-08	-12.55	3.83721	2.08666e-13
												-12.5	4.03891	1.83629e-09	-12.6	3.6834	3.36687e-08	-12.55	3.86047	1.52153e-13
												-12.5	4.06226	1.54348e-09	-12.6	3.70656	2.7683e-08	-12.55	3.88372	1.10608e-13
												-12.5	4.0856	1.29635e-09	-12.6	3.72973	2.26857e-08	-12.55	3.90698	8.01527e-14
												-12.5	4.10895	1.08802e-09	-12.6	3.7529	1.85299e-08	-12.55	3.93023	5.78938e-14
												-12.5	4.1323	9.12601e-10	-12.6	3.77606	1.50873e-08	-12.55	3.95349	4.16747e-14
												-12.5	4.15564	7.65044e-10	-12.6	3.79923	1.22463e-08	-12.55	3.97674	2.98934e-14
												-12.5	4.17899	6.4104e-10	-12.6	3.82239	9.91057e-09	-12.55	4	2.13634e-14
												-12.5	4.20233	5.3692e-10	-12.6	3.84556	7.99749e-09	-12.55	4.02326	1.52081e-14
												-12.5	4.22568	4.49564e-10	-12.6	3.86873	6.43636e-09	-12.55	4.04651	1.07821e-14
												-12.5	4.24903	3.76321e-10	-12.6	3.89189	5.1671e-09	-12.55	4.06977	7.61116e-15
												-12.5	4.27237	3.14947e-10	-12.6	3.91506	4.13888e-09	-12.55	4.09302	5.3481e-15
												-12.5	4.29572	2.63544e-10	-12.6	3.93822	3.3089e-09	-12.55	4.11628	3.73953e-15
												-12.5	4.31907	2.20509e-10	-12.6	3.96139	2.64128e-09	-12.55	4.13954	2.60106e-15
												-12.5	4.34241	1.84491e-10	-12.6	3.98456	2.1061e-09	-12.55	4.16279	1.79897e-15
												-12.5	4.36576	1.54351e-10	-12.6	4.00772	1.67849e-09	-12.55	4.18605	1.23663e-15
												-12.5	4.3891	1.29135e-10	-12.6	4.03089	1.33788e-09	-12.55	4.2093	8.44426e-16
												-12.5	4.41245	1.08038e-10	-12.6	4.05405	1.06732e-09	-12.55	4.23256	5.72437e-16
												-12.5	4.4358	9.03887e-11	-12.6	4.07722	8.52911e-10	-12.55	4.25581	3.8498e-16
												-12.5	4.45914	7.56222e-11	-12.6	4.10039	6.83309e-10	-12.55	4.27907	2.56666e-16
[truncated: 200,283+ more rows]

## Sheet: Figure 2
Figure 2a
Time (min)	NG w/o PMS		HEAs w/o PMS		Time (min)	NG		HEAs
0	1		1		0	1		1
0.5	0.96045	0.01509	0.98174	3.18488e-05	1	0.87344	0.00955	0.30207	0.0394
1	0.94297	0.01375	0.97081	0.00593	2	0.78259	0.01958	0.18185	0.05358
3	0.94116	0.01089	0.96983	0.00939	4	0.66152	0.00614	0.08567	0.03968
5	0.92159	0.01328	0.96431	0.01692	7	0.52185	0.05994	0.04345	0.03327
7	0.91522	0.02099	0.95608	0.00791	10	0.43705	0.05948	0.0217	0.01091
10	0.89835	0.02075	0.94519	0.01238	15	0.33523	0.06263	0.01317	0.00301
15	0.89302	0.01641	0.93679	0.01455	20	0.27071	0.05993	0.00995	0.00437
25	0.87056	0.022	0.92561	0.01693	28	0.20887	0.05058	0.01068	0.00502
40	0.85327	0.02458	0.91286	0.01756	40	0.1673	0.03897	0.01083	0.005
60	0.84151	0.02467	0.90147	0.02388	60	0.14373	0.02724	0.01146	0.00547
Figure 2b
	HEAs-1 mM		HEAs-5 mM		NG-1 mM		NG-5 mM
Control	0.99129	0.00204	0.99129	0.00204	0.53994	0.03528	0.53994	0.03528
K2SO4	0.9895	0.01553	0.98966	0.00204	0.4778	0.02923	0.41254	0.01974
KCl	0.99142	0.01223	0.9822	0.01097	0.53258	0.01553	0.58864	0.04204
KNO3	0.97952	0.00911	0.95072	0.00204	0.49029	0.02923	0.44466	0.04197
KHCO3	0.9833	0.01055	0.99377	0.00204	0.30197	0.02923	0.4828	0.01974
NaH2PO3	0.96062	0.0204	0.968	0.01553	0.44076	0.01974	0.40631	0.02923
Humic Acid	0.99277	0.00169	0.98698	0.01055	0.47321	0.05299	0.40184	0.03051
Figure 2c
	HEAs		NG
PE	0.97658	0.00521	0.57704	0.02425
4-CP	0.97331	0.00521	0.47162	0.03392
2-CP	0.98909	0.01447	0.6298	0.07032
2,4-DCP	0.96569	0.02153	0.80384	0.06343
2,4,6-TCP	1	0.00521	0.97529	0.03796
p-Cresol	0.99171	0.00521	0.5686	0.03796
o-Cresol	0.98953	0.00154	0.57213	0.00249
m-Cresol	0.98435	0.00367	0.62228	0.0487
2,6-DMP	0.99126	0.00521	0.78401	0.03796
2,4,6-TMP	1	0.00521	0.97529	0.03796
MEHQ	1	0.00521	0.92916	0.00183
BPA	0.94939	0.00337	0.37529	0.04875
Figure 2d
	HEAs		NG
Control	0.98704	0.000302065	0.61134	0.03601
1	0.76978	0.000949679	0.28947	0.03687
3	0.99161	0.000285791	0.58674	0.03559
5	0.98637	0.000407611	0.57704	0.03615
7	0.98735	0.00326	0.57625	0.03638
7.8	0.94817	0.000768187	0.24536	0.05181
9	0.98793	0.00425	0.56701	0.03619
Figure 2e
	HEAs	CoMo-DSA	Co-N3O1	CuSA/MXene	Co-N4	NiSA@CN	FeCo−N/C
nornormalized k value	1.312	0.524	0.00416	0.00902	0.00146	0.159	0.763
Removal time (min)	10	15	20	10	25	25	30
Ions leaching	0.042	0.39	0.24	0.037	0.25	0.022	0.335

## Sheet: Figure3
															Figure 3c								Figure 3d										Figure 3e								Figure 3f							Figure 3j
Figure 3a
															Time (s)	Blank	NG	HEAs					Raman Shift cm-1	NG		HEAs		NG+PMS		HEAs+PMS			Z ' (kΩ)	NG	Z ' (kΩ)	HEAs						NG		HEAs				Cu
															0.1	0.1658	0.1518	0.1588					2200.91	4.92678	2200.91	5.49269	50.581	518.694	50.581	518.742			44.01	52.41	12.51	23.42	6.5	158.6			-1.15243	0.445	-1.14086	0.404				-87.0202	0
Time (min)	HEAs		HEAs MeOH		HEAs TBA		NG		NG MeOH		NG TBA				0.2	0.1658	0.152	0.1589					2199.41	4.84984	2199.41	5.48959	52.0738	518.561	52.0738	518.906			56.81	58.39	15.31	27.46	8.7	578.9			-1.15181	0.446	-1.13787	0.405				-87.0098	0
0	1		1		1		1		1		1				0.3	0.1659	0.1521	0.159					2197.9	4.78355	2197.9	5.4863	53.5663	518.519	53.5663	519.198			50.09	73.37	14.96	34.13					-1.14935	0.447	-1.13549	0.406				-84.9658	0.0001031
1	0.28208	0.01553	0.6273	0.00592877	0.30861	0.0150865	0.87344	0.01553	0.80935	0.0692612	0.82944	0.00247			0.4	0.1659	0.1521	0.159					2196.4	4.72791	2196.4	5.48281	55.0586	518.841	55.0586	519.74			52.29	81.85	17.52	39.67					-1.14813	0.448	-1.13136	0.407				-84.9554	0.000108461
2	0.18054	0.02822	0.35991	0.00938559	0.19259	0.0137538	0.78259	0.02822	0.70033	0.0668479	0.73876	0.0181			0.5	0.1659	0.1521	0.1591					2194.9	4.68293	2194.9	5.47912	56.5506	519.638	56.5506	520.708			55.56	99.84	20.24	47.85					-1.1463	0.449	-1.12901	0.408				-84.945	0.000113822
4	0.09149	0.03391	0.14922	0.016924	0.08206	0.0108874	0.66152	0.03391	0.56634	0.0384341	0.61171	0.04198			0.6	0.1659	0.1522	0.159					2193.39	4.6486	2193.39	5.47523	58.0423	521.062	58.0423	522.633			66.72	119.3	25.5	56.65					-1.14388	0.45	-1.1261	0.409				-84.9347	0.000119156
7	0.06062	0.0321	0.04575	0.00790585	0.02904	0.0132785	0.52185	0.0321	0.4005	0.01739	0.46985	0.06394			0.7	0.1659	0.1521	0.1591					2191.89	4.61667	2191.89	5.41201	59.5338	523.799	59.5338	526.438			79.8	142.9	32.25	66.69					-1.14327	0.451	-1.12263	0.41				-84.9243	0.000124435
10	0.02192	0.02725	0.02429	0.0123794	0.01493	0.0209859	0.43705	0.02725	0.35035	0.00705144	0.38398	0.0278			0.8	0.1659	0.1522	0.1591					2190.38	4.7592	2190.38	5.50008	61.025	528.646	61.025	533.055			97.47	167.3	41.42	76.91					-1.14086	0.452	-1.12033	0.411				-84.9139	0.00012963
15	0.00871	0.0204	0.01855	0.0145475	0.01699	0.0207458	0.33523	0.0204	0.26087	0.0178109	0.29191	0.03038			0.9	0.1659	0.1522	0.1591					2188.88	4.79223	2188.88	5.48788	62.5159	536.177	62.5159	543.57			119.5	193.3	52.96	87.08					-1.13847	0.453	-1.11691	0.412				-84.9035	0.000134712
20	0.0065	0.01582	0.02423	0.0169264	0.01587	0.016407	0.27071	0.01582	0.20456	0.0172284	0.23331	0.05168			1	0.1659	0.1522	0.1591					2187.37	4.68572	2187.37	5.49541	64.0066	547.016	64.0066	559.07			149.5	218.4	67.24	96.52					-1.13727	0.454	-1.11351	0.413				-84.8932	0.000139651
28	0.00615	0.01188	0.01957	0.017556	0.01639	0.0220002	0.20887	0.01188	0.15643	0.0172627	0.17325	0.05217			1.1	0.1659	0.1522	0.1591					2185.87	4.73224	2185.87	5.40298	65.4971	561.195	65.4971	579.453			187.2	241	83.99	104.1					-1.1349	0.455	-1.11126	0.414				-84.8828	0.000144417
40	0.00816	0.01733	0.02056	0.01773	0.01393	0.0245775	0.1673	0.01733	0.12791	0.0169494	0.14154	0.03156			1.2	0.1659	0.1522	0.1591					2184.36	4.73658	2184.36	5.47917	66.9872	577.539	66.9872	603.216			231.6	259.9	103.1	108					-1.13312	0.456	-1.10735	0.415				-84.8724	0.000148983
60	0.00667	0.017	0.02111	0.0238768	0.01551	0.0246657	0.14373	0.017	0.11249	0.0317	0.11608	0.02987			1.3	0.166	0.1522	0.1591					2182.86	4.59154	2182.86	5.46094	68.4772	594.401	68.4772	628.331			281	272.6	123.1	108.4					-1.13194	0.457	-1.10458	0.416				-84.862	0.000153318
															1.4	0.1659	0.1522	0.1591					2181.35	4.53593	2181.35	5.4347	69.9668	610.156	69.9668	652.82			332.8	276.9	142.2	106.2					-1.12901	0.458	-1.10127	0.417				-84.8517	0.000157395
															1.5	0.166	0.1522	0.1591					2179.84	4.58839	2179.84	5.30592	71.4562	623.328	71.4562	675.232			384.1	272.3	159.5	102.3					-1.12784	0.459	-1.098	0.418				-84.8413	0.00016124
															1.6	0.166	0.1522	0.1591					2178.34	4.60476	2178.34	5.21908	72.9454	632.964	72.9454	694.177			431.9	259.4	174.5	97.26					-1.1261	0.46	-1.09583	0.419				-84.8309	0.000164827
															1.7	0.166	0.1522	0.1591					2176.83	4.51042	2176.83	5.28328	74.4342	638.417	74.4342	707.664			473.8	240.3	187.3	91.74					-1.12378	0.461	-1.09205	0.42				-84.8205	0.000168082
Figure 3b															1.8	0.166	0.1523	0.1591					2175.32	4.63376	2175.32	5.50355	75.9228	639.909	75.9228	714.562			508.8	217.5	198.4	86.15					-1.12205	0.462	-1.08778	0.421				-84.8101	0.000170983
															1.9	0.1661	0.1522	0.1591					2173.81	4.58678	2173.81	5.49508	77.4112	639.419	77.4112	715.867			536.7	193.5	208.1	80.86					-1.11976	0.463	-1.08513	0.422				-84.7998	0.000173513
															2	0.166	0.1522	0.1592					2172.31	4.58843	2172.31	5.69353	78.8993	638.883	78.8993	713.716			558.3	170	216.6	76.23					-1.11805	0.464	-1.08197	0.423				-84.7894	0.000175654
Magnetic field (G)	NG-DMPO		HEAs-DMPO		NG-TEMP		HEAs-TEMP								2.1	0.166	0.1523	0.1591					2170.8	4.62131	2170.8	5.75802	80.3871	638.294	80.3871	710.203			574.6	148.3	224.1	72.38					-1.11577	0.465	-1.07883	0.424				-84.779	0.000177395
3300	-0.22947	3300	-0.16893	3400	-0.07379	3400	-0.02924								2.2	0.1661	0.1522	0.1591					2169.29	4.52798	2169.29	5.74456	81.8747	636.964	81.8747	706.565			587.2	129.5	231.1	69.38					-1.11295	0.466	-1.07624	0.425				-84.7686	0.000178725
3300.09	-0.19792	3300.09	-0.10553	3400.02	-0.00088	3400.02	-0.0135								2.3	0.1661	0.1522	0.1592					2167.78	4.40364	2167.78	5.67237	83.362	634.984	83.362	703.326			597.1	113.4	237.6	67.28					-1.11126	0.467	-1.07212	0.426				-84.7583	0.000179638
3300.19	-0.12487	3300.19	-0.09538	3400.05	-0.04683	3400.05	0.00398								2.4	0.1661	0.1523	0.1591					2166.27	4.48886	2166.27	5.61068	84.8491	633	84.8491	701.036			605	99.77	244.1	65.89					-1.10958	0.468	-1.06956	0.427				-84.7479	0.000180131
3300.28	-0.13683	3300.28	-0.1419	3400.07	-0.10902	3400.07	0.02296								2.5	0.1661	0.1523	0.1591					2164.76	4.60065	2164.76	5.49005	86.3359	631.617	86.3359	699.068			611.5	86.81	250.7	63.89					-1.10679	0.469	-1.06651	0.428				-84.7375	0.000180205
3300.37	-0.16134	3300.37	-0.14762	3400.09	0.01904	3400.09	-0.12804								2.6	0.1661	0.1523	0.1592					2163.25	4.5954	2163.25	5.25937	87.8225	630.622	87.8225	695.419			617.2	75.19	257.3	61.98					-1.10513	0.47	-1.06298	0.429				-84.7271	0.000179863
3300.47	-0.21881	3300.47	-0.18431	3400.12	-0.04592	3400.12	-0.10105								2.7	0.1661	0.1523	0.1591					2161.74	4.55761	2161.74	5.14809	89.3088	628.943	89.3088	690.065			622.2	66.81	264	61.7					-1.10292	0.471	-1.05998	0.43				-84.7168	0.000179307
3300.56	-0.21692	3300.56	-0.11186	3400.14	-0.20185	3400.14	-0.02279								2.8	0.1661	0.1523	0.1591					2160.23	4.6133	2160.23	5.0725	90.7948	626.208	90.7948	685.721			626.7	60.91	270.8	62.78					-1.10073	0.472	-1.05651	0.431				-84.7064	0.000178546
3300.66	-0.16577	3300.66	-0.11637	3400.16	-0.21487	3400.16	-0.12734								2.9	0.1661	0.1523	0.1592					2158.72	4.5113	2158.72	4.90323	92.2806	623.245	92.2806	684.102			631.2	56.9	277.8	64.87					-1.09854	0.473	-1.05355	0.432				-84.696	0.000177397
3300.75	-0.13272	3300.75	-0.17014	3400.19	-0.17574	3400.19	-0.17599								3	0.1661	0.1523	0.1591					2157.21	4.56546	2157.21	5.05961	93.7661	620.846	93.7661	684.174			635.7	53.87	285.2	67.44					-1.09583	0.474	-1.05012	0.433				-84.6856	0.000175873
3300.84	-0.12858	3300.84	-0.16239	3400.21	-0.23302	3400.21	-0.1885								3.1	0.1661	0.1523	0.1591					2155.7	4.54658	2155.7	5.12389	95.2513	619.549	95.2513	684.284			640.1	51.47	292.9	70.24					-1.0942	0.475	-1.04672	0.434				-84.6753	0.000173992
3300.94	-0.16257	3300.94	-0.1809	3400.23	-0.22506	3400.23	-0.21736								3.2	0.1661	0.1522	0.1592					2154.19	4.50967	2154.19	5.29159	96.7363	619.63	96.7363	683.534			644.5	49.63	300.9	73.11					-1.09151	0.476	-1.04431	0.435				-84.6649	0.000171773
3301.03	-0.10126	3301.03	-0.1222	3400.26	-0.2694	3400.26	-0.10526								3.3	0.1661	0.1523	0.1591					2152.67	4.47785	2152.67	5.49831	98.2211	619.87	98.2211	681.13			649.1	48.38	309.2	76.11					-1.08884	0.477	-1.04048	0.436				-84.6545	0.000169239
3301.12	-0.11564	3301.12	-0.16147	3400.28	-0.26573	3400.28	-0.12057								3.4	0.1661	0.1522	0.1591					2151.16	4.40858	2151.16	5.65186	99.7055	618.263	99.7055	676.883			653.9	47.48	317.9	79.35					-1.08619	0.478	-1.03716	0.437				-84.6441	0.000166413
3301.22	-0.09865	3301.22	-0.21403	3400.3	-0.28166	3400.3	-0.05436								3.5	0.1661	0.1522	0.1592					2149.65	4.49666	2149.65	5.77665	101.19	614.898	101.19	672.599			658.7	47.04	327	82.93					-1.08407	0.479	-1.03433	0.438				-84.6338	0.000163321
3301.31	-0.10414	3301.31	-0.23042	3400.33	-0.20482	3400.33	-0.03259								3.6	0.1661	0.1523	0.1592					2148.13	4.39311	2148.13	5.67676	102.674	611.812	102.674	670.422			663.5	46.89	336.5	86.79					-1.08197	0.48	-1.03058	0.439				-84.6234	0.000159991
3301.4	-0.19231	3301.4	-0.21065	3400.35	-0.17203	3400.35	-0.03853								3.7	0.1662	0.1523	0.1591					2146.62	4.32656	2146.62	5.5307	104.157	610.013	104.157	669.768			668.3	46.28	346.6	90.58					-1.07935	0.481	-1.0278	0.44				-84.613	0.000156452
3301.5	-0.13711	3301.5	-0.15535	3400.37	-0.10101	3400.37	-0.07077								3.8	0.1662	0.1522	0.1592					2145.11	4.26747	2145.11	5.39069	105.641	608.914	105.641	668.781			673	45.67	357	94.54					-1.07676	0.482	-1.02457	0.441				-84.6026	0.000152734
3301.59	-0.19287	3301.59	-0.19252	3400.4	-0.09655	3400.4	-0.06416								3.9	0.1661	0.1523	0.1592					2143.59	4.17864	2143.59	5.2499	107.124	608.06	107.124	667.628			678	45.79	367.9	99.09					-1.07469	0.483	-1.02091	0.442				-84.5923	0.000148865
3301.69	-0.15775	3301.69	-0.10246	3400.42	-0.07632	3400.42	-0.01795								4	0.1662	0.1523	0.1591					2142.08	4.31442	2142.08	5.15738	108.607	607.391	108.607	666.901			683.2	46.51	379.4	104.2					-1.07212	0.484	-1.01818	0.443				-84.5819	0.000144877
3301.78	-0.12057	3301.78	-0.30998	3400.44	-0.18088	3400.44	-0.02659								4.1	0.1662	0.1523	0.1592					2140.56	4.39186	2140.56	5.11489	110.09	606.711	110.09	665.315			688.6	47.66	391.6	110					-1.06905	0.485	-1.01457	0.444				-84.5715	0.000140798
3301.87	-0.2036	3301.87	-0.3098	3400.47	-0.21299	3400.47	0.01374								4.2	0.1662	0.1523	0.1592					2139.05	4.47922	2139.05	5.10138	111.572	606.193	111.572	661.961			694.1	49.04	404.2	116.1					-1.06753	0.486	-1.011	0.445				-84.5611	0.000136659
3301.97	-0.14652	3301.97	-0.34122	3400.49	-0.17819	3400.49	0.00728								4.3	0.1662	0.1523	0.1591					2137.54	4.50671	2137.54	5.15447	113.054	606.034	113.054	658.276			699.7	50.62	417.4	122.7					-1.06449	0.487	-1.00833	0.446				-84.5508	0.000132487
3302.06	-0.20149	3302.06	-0.37839	3400.52	-0.18351	3400.52	-0.0135								4.4	0.1662	0.1523	0.1592					2136.02	4.53256	2136.02	5.25595	114.536	605.708	114.536	656.221			705.5	52.36	431.4	129.8					-1.06198	0.488	-1.00436	0.447				-84.5404	0.00012831
3302.15	-0.22885	3302.15	-0.24328	3400.54	-0.15181	3400.54	-0.06611								4.5	0.1662	0.1523	0.1592					2134.5	4.6287	2134.5	5.33082	116.018	604.919	116.018	656.049			711.5	54.28	446.2	137.6					-1.05948	0.489	-1.0013	0.448				-84.53	0.000124152
3302.25	-0.1868	3302.25	-0.13664	3400.56	-0.03708	3400.56	0.00532								4.6	0.1662	0.1523	0.1591					2132.99	4.63183	2132.99	5.29054	117.499	604.031	117.499	656.549			717.7	56.37	461.8	145.9					-1.05651	0.49	-1	0.449				-84.5196	0.000120037
3302.34	-0.10173	3302.34	-0.13164	3400.59	-0.26084	3400.59	-0.01559								4.7	0.1662	0.1523	0.1592					2131.47	4.71484	2131.47	5.32963	118.98	603.146	118.98	656.477			723.9	58.54	477.9	154.7					-1.05453	0.491	-0.99568	0.45				-84.5093	0.000115988
3302.44	-0.16448	3302.44	-0.09361	3400.61	-0.34218	3400.61	-0.07166								4.8	0.1662	0.1523	0.1592					2129.96	4.69606	2129.96	5.41588	120.461	602.151	120.461	655.516			730.5	60.8	495.7	164.2					-1.05159	0.492	-0.9914	0.451				-84.4989	0.000112023
3302.53	-0.2214	3302.53	-0.1061	3400.63	-0.15825	3400.63	-0.21204								4.9	0.1662	0.1523	0.1592					2128.44	4.6608	2128.44	5.41863	121.942	601.312	121.942	654.451			738.1	60.84	515.5	172.8					-1.04866	0.493	-0.98716	0.452				-84.4885	0.00010816
3302.62	-0.19284	3302.62	-0.13013	3400.66	-0.21751	3400.66	-0.15512								5	0.1663	0.1523	0.1592					2126.92	4.66154	2126.92	5.40631	123.422	600.93	123.422	653.626			746.2	60.2	536.8	181.6					-1.04672	0.494	-0.98297	0.453				-84.4781	0.000104414
3302.72	-0.14972	3302.72	-0.18665	3400.68	-0.1685	3400.68	-0.09958								5.1	0.1663	0.1523	0.1592					2125.4	4.65772	2125.4	5.47203	124.902	600.789	124.902	652.081			754.8	62.47	560.7	193.5					-1.04335	0.495	-0.98297	0.454				-84.4677	0.000100797
3302.81	-0.17326	3302.81	-0.18815	3400.7	-0.15199	3400.7	-0.06748								5.2	0.1663	0.1523	0.1592					2123.88	4.63375	2123.88	5.33271	126.382	600.367	126.382	649.717			763.2	66.6	585.1	206.9					-1.04096	0.496	-0.97881	0.455				-84.4574	9.73e-05
3302.9	-0.1941	3302.9	-0.11606	3400.73	-0.06372	3400.73	-0.14275								5.3	0.1663	0.1523	0.1592					2122.37	4.62758	2122.37	5.25777	127.862	599.536	127.862	648.026			771.2	71.57	609	220.6					-1.0381	0.497	-0.97469	0.456				-50.9026	0.000100419
3303	-0.20524	3303	-0.10108	3400.75	0.11839	3400.75	-0.12599								5.4	0.1663	0.1523	0.1592					2120.85	4.62947	2120.85	5.17735	129.341	598.857	129.341	647.668			779.2	76.9	635	234.9					-1.0348	0.498	-0.97062	0.457				-50.8923	0.00011139
3303.09	-0.22382	3303.09	-0.14888	3400.77	0.09014	3400.77	-0.14225								5.5	0.1663	0.1523	0.1592					2119.33	4.50911	2119.33	5.11171	130.82	598.807	130.82	647.708			787.9	82.32	663	249.7					-1.03245	0.499	-0.96658	0.458				-50.8819	0.000123254
3303.18	-0.22215	3303.18	-0.15399	3400.8	0.17273	3400.8	0.000635								5.6	0.1664	0.1523	0.1592					2117.81	4.5368	2117.81	5.10873	132.299	599.01	132.299	647.225			797.4	87.91	693.6	265.1					-1.03012	0.5	-0.96257	0.459				-50.8715	0.000136042
3303.28	-0.19393	3303.28	-0.1457	3400.82	0.08278	3400.82	0.04016								5.7	0.1663	0.1523	0.1592					2116.29	4.67172	2116.29	5.32212	133.778	598.682	133.778	646.24			807.7	93.78	726.5	281.1					-1.02687	0.501	-0.96257	0.46				-50.8611	0.000149785
3303.37	-0.12939	3303.37	-0.17341	3400.84	0.13971	3400.84	-0.03163								5.8	0.1663	0.1523	0.1592					2114.77	4.66471	2114.77	5.5147	135.256	597.544	135.256	645.232			818.8	100.1	761.8	297.2					-1.02457	0.502	-0.95861	0.461				-50.8508	0.000164508
3303.47	-0.10543	3303.47	-0.22783	3400.87	0.26671	3400.87	-0.12804								5.9	0.1664	0.1523	0.1592					2113.25	4.72101	2113.25	5.57588	136.734	596.086	136.734	644.448			830.5	107	799.2	313.4					-1.02136	0.503	-0.95468	0.462				-50.8404	0.000180225
3303.56	-0.12871	3303.56	-0.21287	3400.89	0.28281	3400.89	-0.1347								6	0.1663	0.1523	0.1592					2111.73	4.69552	2111.73	5.59966	138.212	595.016	138.212	643.917			843.4	114.6	839.1	330.3					-1.01818	0.504	-0.95078	0.463				-50.83	0.00019695
3303.65	-0.11012	3303.65	-0.09037	3400.91	0.20765	3400.91	-0.1641								6.1	0.1664	0.1523	0.1592					2110.21	4.78959	2110.21	5.61147	139.689	594.611	139.689	643.828			857.4	122.3	881.5	347.1					-1.01592	0.505	-0.94692	0.464				-50.8196	0.00021469
3303.75	-0.09154	3303.75	-0.06421	3400.94	0.14491	3400.94	-0.12349								6.2	0.1664	0.1523	0.1592					2108.69	4.74321	2108.69	5.49603	141.167	594.677	141.167	644.523			872.1	130.5	925.7	363.9					-1.01233	0.506	-0.9431	0.465				-50.8092	0.00023344
3303.84	-0.07295	3303.84	-0.11624	3400.96	-0.05119	3400.96	-0.02227								6.3	0.1664	0.1523	0.1592					2107.17	4.66662	2107.17	5.36086	142.644	594.866	142.644	645.812			887.5	139.9	971.8	381.2					-1.00966	0.507	-0.9393	0.466				-50.7989	0.000253191
3303.93	-0.09712	3303.93	-0.13377	3400.98	-0.19054	3400.98	-0.0223								6.4	0.1664	0.1523	0.1592					2105.64	4.59183	2105.64	5.18489	144.12	595.169	144.12	646.427			904	150.6	1020	399.4					-1.00656	0.508	-0.93554	0.467				-50.7885	0.000273924
3304.03	-0.1638	3304.03	-0.26182	3401.01	-0.06408	3401.01	-0.00106								6.5	0.1664	0.1523	0.1592					2104.12	4.40905	2104.12	5.10665	145.597	595.978	145.597	645.281			921.6	162.4	1071	418.5					-1.00349	0.509	-0.93181	0.468				-50.7781	0.000295609
3304.12	-0.14704	3304.12	-0.3041	3401.03	-0.10451	3401.03	-0.04717								6.6	0.1664	0.1523	0.1592					2102.6	4.33094	2102.6	5.18647	147.073	597.104	147.073	643.276			941.3	175.4	1126	438.8					-1.00087	0.51	-0.92812	0.469				-50.7677	0.000318207
3304.21	-0.17041	3304.21	-0.33226	3401.05	-0.14965	3401.05	-0.14491								6.7	0.1663	0.1523	0.1592					2101.08	4.19524	2101.08	5.2746	148.549	597.647	148.549	642.242			962.7	189.7	1182	459.6					-0.99568	0.511	-0.92812	0.47				-50.7574	0.000341669
3304.31	-0.15182	3304.31	-0.27241	3401.08	-0.19101	3401.08	-0.02419								6.8	0.1664	0.1523	0.1592					2099.55	4.17334	2099.55	5.28721	150.025	597.318	150.025	642.305			986.5	205.3	1241	481.1					-0.99568	0.512	-0.92082	0.471				-50.747	0.000365936
3304.4	-0.1548	3304.4	-0.21243	3401.1	-0.06443	3401.1	-0.10104								6.9	0.1664	0.1523	0.1592					2098.03	4.37588	2098.03	5.30844	151.5	596.474	151.5	642.211			1012	222.5	1303	503.8					-0.9914	0.513	-0.92082	0.472				-50.7366	0.000390936
3304.5	-0.23846	3304.5	-0.20625	3401.12	-0.03416	3401.12	-0.11122								7	0.1663	0.1523	0.1592					2096.51	4.31997	2096.51	5.40356	152.976	595.138	152.976	641.826			1044	241.7	1375	530.1					-0.98716	0.514	-0.91721	0.473				-50.7263	0.000416589
3304.59	-0.27822	3304.59	-0.17684	3401.15	-0.04176	3401.15	-0.17401								7.1	0.1664	0.1523	0.1592					2094.98	4.43079	2094.98	5.50786	154.451	593.499	154.451	641.116			1081	263	1454	558.5					-0.98716	0.515	-0.91009	0.474				-50.7159	0.000442802
3304.68	-0.32356	3304.68	-0.18917	3401.17	-0.12861	3401.17	-0.1563								7.2	0.1664	0.1523	0.1592					2093.46	4.44071	2093.46	5.64887	155.925	592.273	155.925	640.406			1115	287.2	1528	587.6					-0.98297	0.516	-0.91009	0.475				-50.7055	0.000469473
3304.78	-0.28639	3304.78	-0.15833	3401.19	-0.14977	3401.19	-0.14035								7.3	0.1663	0.1523	0.1592					2091.94	4.37757	2091.94	5.72585	157.4	591.608	157.4	639.696			1149	312.6	1599	616.6					-0.97881	0.517	-0.90658	0.476				-50.6951	0.000496491
3304.87	-0.25245	3304.87	-0.19442	3401.22	-0.25419	3401.22	-0.05671								7.4	0.1664	0.1523	0.1592					2090.41	4.37333	2090.41	5.71774	158.874	590.995	158.874	638.986			1180	340	1663	644.8					-0.97881	0.518	-0.89963	0.477				-50.6848	0.000523735
3304.96	-0.27219	3304.96	-0.21301	3401.24	-0.39492	3401.24	-0.00283								7.5	0.1664	0.1523	0.1592					2088.89	4.34778	2088.89	5.74658	160.348	590.309	160.348	638.276			1210	371.9	1723	677.1					-0.97062	0.519	-0.8962	0.478				-50.6744	0.000551074
3305.06	-0.32721	3305.06	-0.2316	3401.26	-0.34916	3401.26	0.02229								7.6	0.1663	0.1523	0.1592					2087.36	4.4116	2087.36	5.82899	161.822	589.776	161.822	637.566			1242	408.8	1786	714.5					-0.97062	0.52	-0.89279	0.479				-50.664	0.000578372
3305.15	-0.19711	3305.15	-0.25018	3401.29	-0.32108	3401.29	0.06172								7.7	0.1664	0.1523	0.1592					2085.83	4.41694	2085.83	5.7332	163.295	589.421	163.295	636.856			1277	451	1858	759.3					-0.96658	0.521	-0.88941	0.48				-50.6536	0.000605505
3305.24	-0.1941	3305.24	-0.30509	3401.31	-0.33459	3401.31	0.00434								7.8	0.1664	0.1523	0.1592					2084.31	4.64848	2084.31	5.58673	164.768	589.235	164.768	636.146			1316	498.6	1932	810.4					-0.96257	0.522	-0.88606	0.481				-50.6432	0.000632323
3305.34	-0.05286	3305.34	-0.30788	3401.33	-0.22329	3401.33	-0.03194								7.9	0.1663	0.1523	0.1592					2082.78	4.87852	2082.78	5.59062	166.241	589.369	166.241	635.436			1358	552.1	2004	868.3					-0.95861	0.523	-0.88273	0.482				-50.6329	0.000658654
3305.43	-0.02423	3305.43	-0.23927	3401.36	-0.01997	3401.36	-0.15251								8	0.1664	0.1523	0.1592					2081.26	4.7152	2081.26	5.56463	167.714	589.792	167.714	634.726			1404	612.4	2078	935.9					-0.95861	0.524	-0.87943	0.483				-50.6225	0.000684344
3305.53	-0.08889	3305.53	-0.14828	3401.38	-0.04088	3401.38	-0.21678								8.1	0.1664	0.1523	0.1592					2079.73	4.81206	2079.73	5.45508	169.186	590.197	169.186	634.016			1453	680.9	2155	1014					-0.95468	0.525	-0.87615	0.484				-50.6121	0.000709236
3305.62	-0.09865	3305.62	-0.07149	3401.4	-0.07032	3401.4	-0.21294								8.2	0.1663	0.1523	0.1592					2078.2	4.72898	2078.2	5.52358	170.659	590.397	170.659	633.306			1505	758.8	2236	1105					-0.95078	0.526	-0.8729	0.485				-50.6017	0.000733176
3305.71	-0.06736	3305.71	-0.091	3401.43	-0.09143	3401.43	-0.2442								8.3	0.1664	0.1523	0.1592					2076.67	4.58427	2076.67	5.47065	172.131	590.492	172.131	632.596			1562	847.9	2321	1212					-0.94692	0.527	-0.86967	0.486				-50.5914	0.00075601
3305.81	-0.12103	3305.81	-0.06761	3401.45	-0.11578	3401.45	-0.22514								8.4	0.1664	0.1523	0.1592					2075.15	4.4887	2075.15	5.41944	173.602	590.485	173.602	631.886			1624	949.6	2413	1336					-0.9431	0.528	-0.86646	0.487				-50.581	0.000777591
3305.9	-0.21002	3305.9	-0.00116	3401.48	-0.12961	3401.48	-0.23239								8.5	0.1664	0.1523	0.1592					2073.62	4.37048	2073.62	5.47507	175.074	589.96	175.074	631.176			1704	1071	2522	1482					-0.9393	0.529	-0.86012	0.488				-50.5706	0.000797777
3305.99	-0.24642	3305.99	0.01665	3401.5	-0.12961	3401.5	-0.27421								8.6	0.1664	0.1523	0.1592					2072.09	4.42213	2072.09	5.50462	176.545	588.724	176.545	630.466			1793	1208	2641	1653					-0.93554	0.53	-0.85699	0.489				-50.5602	0.000816456
3306.09	-0.23774	3306.09	0.00301	3401.52	-0.14725	3401.52	-0.13966								8.7	0.1664	0.1523	0.1592					2070.56	4.41565	2070.56	5.55948	178.016	587.482	178.016	629.756			1876	1361	2757	1850					-0.93554	0.531	-0.85387	0.49				-50.5499	0.000833505
3306.18	-0.16663	3306.18	-0.01557	3401.55	-0.22801	3401.55	-0.25983								8.8	0.1664	0.1523	0.1592					2069.03	4.46488	2069.03	5.48378	179.486	586.878	179.486	629.047			1966	1538	2880	2080					-0.93181	0.532	-0.85078	0.491				-50.5395	0.000848787
3306.27	-0.08632	3306.27	-0.03416	3401.57	-0.36465	3401.57	-0.15966								8.9	0.1664	0.1523	0.1592					2067.5	4.52456	2067.5	5.48748	180.957	586.5	180.957	628.337			2066	1742	3013	2347					-0.92812	0.533	-0.84771	0.492				-50.5291	0.0008622
3306.37	-0.09684	3306.37	-0.10124	3401.59	-0.23117	3401.59	-0.10494								9	0.1664	0.1523	0.1592					2065.97	4.54776	2065.97	5.34916	182.427	585.68	182.427	627.627			2181	1978	3164	2656					-0.92445	0.534	-0.84164	0.493				-50.5187	0.000873657
3306.46	-0.17584	3306.46	-0.2058	3401.62	-0.1455	3401.62	-0.12484								9.1	0.1664	0.1523	0.1592					2064.44	4.60679	2064.44	5.35169	183.897	584.336	183.897	626.917			2313	2250	3333	3011					-0.92082	0.535	-0.83863	0.494				-50.5084	0.000883087
3306.56	-0.22431	3306.56	-0.17279	3401.64	-0.17916	3401.64	-0.19675								9.2	0.1664	0.1523	0.1592					2062.91	4.53835	2062.91	5.37343	185.367	582.979	185.367	625.484			2464	2563	3523	3420					-0.91721	0.536	-0.83565	0.495				-50.498	0.000890631
3306.65	-0.2429	3306.65	-0.15944	3401.66	-0.10105	3401.66	-0.13796								9.3	0.1664	0.1523	0.1592					2061.38	4.54854	2061.38	5.40193	186.836	582.492	186.836	625.096			2637	2921	3738	3890					-0.91364	0.537	-0.83268	0.496				-50.4876	0.000896451
3306.74	-0.21092	3306.74	-0.18323	3401.69	-0.10272	3401.69	-0.0447								9.4	0.1664	0.1523	0.1592					2059.85	4.53712	2059.85	5.3843	188.305	583.172	188.305	625.438			2836	3331	3977	4431					-0.91009	0.538	-0.82974	0.497				-50.4772	0.000900318
3306.84	-0.19423	3306.84	-0.13582	3401.71	-0.03185	3401.71	-0.10528								9.5	0.1664	0.1523	0.1592					2058.32	4.54764	2058.32	5.419	189.774	584.161	189.774	625.74			3062	3802	4243	5058					-0.90658	0.539	-0.82391	0.498				-50.4669	0.000902465
3306.93	-0.15855	3306.93	-0.11611	3401.73	-0.04078	3401.73	-0.177								9.6	0.1664	0.1523	0.1592					2056.79	4.51219	2056.79	5.47775	191.243	584.625	191.243	625.685			3324	4347	4545	5785					-0.90309	0.54	-0.82102	0.499				-50.4565	0.000902896
3307.02	-0.09865	3307.02	-0.12747	3401.76	-0.01975	3401.76	-0.13505								9.7	0.1664	0.1523	0.1592					2055.25	4.46811	2055.25	5.60028	192.711	584.495	192.711	625.43			3626	4971	4886	6616					-0.89963	0.541	-0.81816	0.5				-50.4461	0.000901187
3307.12	-0.14725	3307.12	-0.14938	3401.78	0.05922	3401.78	-0.07232								9.8	0.1664	0.1523	0.1592					2053.72	4.43105	2053.72	5.56665	194.179	583.602	194.179	625.055											-0.8962	0.542	-0.81248	0.501				-50.4357	0.000897375
3307.21	-0.1828	3307.21	-0.20094	3401.8	-0.04934	3401.8	0.0095								9.9	0.1665	0.1523	0.1592					2052.19	4.49975	2052.19	5.50382	195.647	581.518	195.647	624.654											-0.89279	0.543	-0.80967	0.502				-50.4254	0.000891514
3307.31	-0.15812	3307.31	-0.21953	3401.83	0.00402	3401.83	0.04099								10	0.1664	0.1523	0.1592					2050.66	4.61805	2050.66	5.43401	197.115	578.766	197.115	624.354											-0.88941	0.544	-0.8041	0.503				-50.415	0.000884001
3307.4	-0.18092	3307.4	-0.23811	3401.85	-0.02071	3401.85	-0.0411								10.1	0.1664	0.1523	0.1592					2049.12	4.53444	2049.12	5.38033	198.582	576.896	198.582	624.185											-0.88606	0.545	-0.80134	0.504				-50.4046	0.000874921
3307.49	-0.16201	3307.49	-0.23235	3401.87	-0.13202	3401.87	0.00318								10.2	0.1665	0.1523	0.1592					2047.59	4.4923	2047.59	5.31668	200.049	576.839	200.049	624.096											-0.88273	0.546	-0.7986	0.505				-50.3942	0.000864041
3307.59	-0.19177	3307.59	-0.16541	3401.9	-0.24032	3401.9	-0.07077								10.3	0.1665	0.1523	0.1592					2046.06	4.47917	2046.06	5.41202	201.516	578	201.516	623.596											-0.87943	0.547	-0.79317	0.506				-50.3839	0.000851471
3307.68	-0.24753	3307.68	-0.13348	3401.92	-0.31355	3401.92	-0.02915								10.4	0.1665	0.1523	0.1592					2044.52	4.44291	2044.52	5.32837	202.983	579.141	202.983	622.135											-0.87615	0.548	-0.79048	0.507				-50.3735	0.000837334
3307.77	-0.28497	3307.77	-0.24068	3401.94	-0.31515	3401.94	-0.00664								10.5	0.1665	0.1523	0.1592					2042.99	4.56848	2042.99	5.46148	204.449	579.445	204.449	620.26											-0.8729	0.549	-0.78781	0.508				-50.3631	0.00082176
3307.87	-0.25415	3307.87	-0.25747	3401.97	-0.37166	3401.97	-0.02755								10.6	0.1665	0.1523	0.1592					2041.45	4.53956	2041.45	5.55401	205.915	578.767	205.915	619.247											-0.86967	0.55	-0.78252	0.509				-50.3527	0.000804891
3307.96	-0.19053	3307.96	-0.19098	3401.99	-0.34927	3401.99	-0.01672								10.7	0.1665	0.1523	0.1592					2039.92	4.60818	2039.92	5.53798	207.381	577.432	207.381	619.63											-0.86646	0.551	-0.77989	0.51				-50.3424	0.000786875
3308.05	-0.15351	3308.05	-0.09482	3402.01	-0.30423	3402.01	-0.04888								10.8	0.1665	0.1523	0.1592					2038.38	4.65573	2038.38	5.54131	208.847	576.064	208.847	620.766											-0.86328	0.552	-0.77469	0.511				-50.332	0.000767865
3308.15	-0.04652	3308.15	-0.08908	3402.04	-0.22255	3402.04	-0.18573								10.9	0.1666	0.1523	0.1592					2036.85	4.72095	2036.85	5.47017	210.312	575.354	210.312	621.492											-0.86012	0.553	-0.77211	0.512				-50.3216	0.000748019
3308.24	-0.07749	3308.24	-0.16549	3402.06	-0.09709	3402.06	-0.20216								11	0.1665	0.1523	0.1592					2035.31	4.81946	2035.31	5.42069	211.777	575.427	211.777	621.161											-0.85699	0.554	-0.767	0.513				-50.3112	0.000727495
3308.34	-0.0636	3308.34	-0.23967	3402.08	0.00808	3402.08	-0.18531								11.1	0.1666	0.1523	0.1592					2033.77	4.71172	2033.77	5.3204	213.242	575.37	213.242	620.029											-0.85387	0.555	-0.76195	0.514				-50.3008	0.000706451
3308.43	-0.10395	3308.43	-0.11804	3402.11	0.04663	3402.11	-0.19707								11.2	0.1666	0.1523	0.1592					2032.24	4.60092	2032.24	5.31655	214.706	574.286	214.706	618.479											-0.84771	0.556	-0.75945	0.515				-50.2905	0.000685042
3308.52	-0.18908	3308.52	-0.13719	3402.13	0.07636	3402.13	-0.19269								11.3	0.1666	0.1523	0.1592					2030.7	4.5107	2030.7	5.32931	216.171	572.672	216.171	616.724											-0.84466	0.557	-0.75449	0.516				-50.2801	0.000663423
3308.62	-0.02273	3308.62	-0.17436	3402.15	0.00411	3402.15	-0.09952								11.4	0.1666	0.1523	0.1592					2029.16	4.36668	2029.16	5.4223	217.635	571.677	217.635	615.081											-0.84164	0.558	-0.75203	0.517				-50.2697	0.000641739
3308.71	-0.17143	3308.71	-0.21154	3402.18	-0.07953	3402.18	-0.05168								11.5	0.1666	0.1523	0.1592					2027.62	4.41038	2027.62	5.53859	219.099	571.578	219.099	613.721											-0.83863	0.559	-0.74715	0.518				-50.2593	0.000620131
3308.8	-0.17501	3308.8	-0.17615	3402.2	-0.09736	3402.2	-0.10433								11.6	0.1666	0.1523	0.1592					2026.09	4.43896	2026.09	5.6602	220.562	571.919	220.562	612.672											-0.83565	0.56	-0.74473	0.519				-50.249	0.000598731
3308.9	-0.1221	3308.9	-0.15662	3402.22	0.01345	3402.22	-0.03814								11.7	0.1666	0.1523	0.1592					2024.55	4.51069	2024.55	5.66209	222.026	572.419	222.026	611.919											-0.83268	0.561	-0.73993	0.52				-50.2386	0.000577662
3308.99	-0.13487	3308.99	-0.18943	3402.25	0.09261	3402.25	-0.0303								11.8	0.1666	0.1523	0.1592					2023.01	4.43608	2023.01	5.6773	223.489	572.928	223.489	611.242											-0.82974	0.562	-0.73755	0.521				-50.2282	0.000557036
3309.08	-0.08694	3309.08	-0.12682	3402.27	-0.01228	3402.27	-0.06984								11.9	0.1666	0.1523	0.1593					2021.47	4.40645	2021.47	5.75734	224.952	573	224.952	610.596											-0.82681	0.563	-0.73283	0.522				-50.2178	0.000536955
3309.18	-0.12794	3309.18	-0.02022	3402.29	0.02446	3402.29	-0.0353								12	0.1666	0.1523	0.1592					2019.93	4.45377	2019.93	5.66059	226.414	572.272	226.414	610.375											-0.82391	0.564	-0.72816	0.523				-50.2075	0.000517508
3309.27	-0.21495	3309.27	-0.11182	3402.32	0.0295	3402.32	-0.06442								12.1	0.1666	0.1523	0.1592					2018.39	4.41374	2018.39	5.71085	227.876	571.161	227.876	610.758											-0.82102	0.565	-0.72584	0.524				-50.1971	0.000498773
3309.37	-0.21716	3309.37	-0.13607	3402.34	-0.01918	3402.34	-0.03259								12.2	0.1666	0.1523	0.1593					2016.85	4.42423	2016.85	5.67895	229.339	570.547	229.339	611.263											-0.81816	0.566	-0.72125	0.525				-50.1867	0.000480813
3309.46	-0.22781	3309.46	-0.17993	3402.36	-0.05187	3402.36	-0.00533								12.3	0.1666	0.1523	0.1592					2015.31	4.3837	2015.31	5.64556	230.8	570.656	230.8	611.234											-0.81531	0.567	-0.7167	0.526				-50.1763	0.000463683
3309.55	-0.2464	3309.55	-0.15099	3402.39	-0.20416	3402.39	0.0265								12.4	0.1667	0.1523	0.1592					2013.77	4.36226	2013.77	5.63429	232.262	570.641	232.262	610.503											-0.81248	0.568	-0.71444	0.527				-50.166	0.000447421
3309.65	-0.23776	3309.65	-0.10885	3402.41	-0.1414	3402.41	-0.0467								12.5	0.1666	0.1523	0.1593					2012.23	4.43193	2012.23	5.57343	233.723	569.573	233.723	609.495											-0.80967	0.569	-0.70997	0.528				-50.1556	0.000432055
3309.74	-0.21917	3309.74	-0.05856	3402.44	-0.08462	3402.44	-0.11442								12.6	0.1667	0.1523	0.1592					2010.69	4.5337	2010.69	5.68254	235.184	567.63	235.184	608.664											-0.8041	0.57	-0.70553	0.529				-50.1452	0.000417601
3309.83	-0.20058	3309.83	-0.04062	3402.46	0.03545	3402.46	-0.14214								12.7	0.1667	0.1523	0.1592					2009.15	4.4581	2009.15	5.578	236.645	565.685	236.645	608.026											-0.8041	0.571	-0.70115	0.53				-50.1348	0.000404065
3309.93	-0.13358	3309.93	-0.02852	3402.48	0.0167	3402.48	-0.06754								12.8	0.1667	0.1523	0.1593					2007.61	4.37982	2007.61	5.53119	238.106	564.43	238.106	607.737											-0.7986	0.572	-0.69897	0.531				-50.1245	0.000391485
3310.02	-0.11025	3310.02	-0.09114	3402.51	-0.01372	3402.51	-0.08716								12.9	0.1667	0.1523	0.1592					2006.06	4.39792	2006.06	5.59693	239.566	564.354	239.566	608.263											-0.79588	0.573	-0.69465	0.532				-50.1141	0.000379847
3310.11	-0.13994	3310.11	-0.16937	3402.53	-0.03604	3402.53	-0.16669								13	0.1667	0.1523	0.1592					2004.52	4.4405	2004.52	5.4234	241.026	565.138	241.026	609.24											-0.79317	0.574	-0.69037	0.533				-50.1037	0.000369078
3310.21	-0.15592	3310.21	-0.17215	3402.55	-0.12198	3402.55	-0.18531								13.1	0.1667	0.1523	0.1593					2002.98	4.43137	2002.98	5.45366	242.486	565.578	242.486	609.62											-0.79048	0.575	-0.68825	0.534				-50.0933	0.000359147
3310.3	-0.15592	3310.3	-0.11479	3402.58	-0.18131	3402.58	-0.15653								13.2	0.1667	0.1523	0.1592					2001.44	4.4716	2001.44	5.44066	243.946	565.375	243.946	609.052											-0.78781	0.576	-0.68403	0.535				-50.083	0.000350013
3310.4	-0.13674	3310.4	-0.10757	3402.6	-0.16261	3402.6	-0.08134								13.3	0.1667	0.1523	0.1592					1999.89	4.35919	1999.89	5.46869	245.405	565.273	245.405	607.667											-0.78516	0.577	-0.67985	0.536				-50.0726	0.00034163
3310.49	-0.145	3310.49	-0.15425	3402.62	-0.29726	3402.62	-0.14713								13.4	0.1667	0.1523	0.1593					1998.35	4.42333	1998.35	5.44325	246.864	565.406	246.864	605.784											-0.78252	0.578	-0.67572	0.537				-50.0622	0.000333947
3310.58	-0.1836	3310.58	-0.1485	3402.65	-0.15794	3402.65	-0.16628								13.5	0.1667	0.1524	0.1592					1996.81	4.54991	1996.81	5.40288	248.323	565.547	248.323	604.648											-0.77989	0.579	-0.67162	0.538				-50.0518	0.00032691
3310.68	-0.21026	3310.68	-0.11698	3402.67	-0.04186	3402.67	-0.18531								13.6	0.1667	0.1523	0.1592					1995.26	4.54638	1995.26	5.42533	249.781	565.974	249.781	605.21											-0.77728	0.58	-0.66959	0.539				-50.0415	0.000320461
3310.77	-0.20196	3310.77	-0.13214	3402.69	-0.04738	3402.69	-0.10603								13.7	0.1667	0.1523	0.1593					1993.72	4.59304	1993.72	5.43506	251.24	566.732	251.24	606.474											-0.77469	0.581	-0.66555	0.54				-50.0311	0.000314542
3310.86	-0.12762	3310.86	-0.15516	3402.72	-0.15849	3402.72	-0.14594								13.8	0.1667	0.1524	0.1592					1992.17	4.63025	1992.17	5.52728	252.698	567	252.698	607.113											-0.77211	0.582	-0.66154	0.541				-50.0207	0.000309091
3310.96	-0.04669	3310.96	-0.15516	3402.74	-0.13632	3402.74	-0.18308								13.9	0.1668	0.1523	0.1592					1990.63	4.66541	1990.63	5.54731	254.156	565.992	254.156	607.099											-0.76955	0.583	-0.65758	0.542				-50.0103	0.000304048
3311.05	0.00375	3311.05	-0.11267	3402.76	-0.22299	3402.76	-0.18531								14	0.1667	0.1523	0.1593					1989.08	4.65666	1989.08	5.52027	255.613	564.391	255.613	606.629											-0.767	0.584	-0.65365	0.543				-50	0.000299354
3311.14	-0.02786	3311.14	-0.04937	3402.79	-0.13242	3402.79	-0.034								14.1	0.1667	0.1524	0.1592					1987.54	4.67852	1987.54	5.468	257.071	563.716	257.071	605.63													-0.64975	0.544				-49.9896	0.000294951
3311.24	-0.03632	3311.24	-0.10179	3402.81	-0.16134	3402.81	-0.04523								14.2	0.1668	0.1523	0.1592					1985.99	4.60853	1985.99	5.54333	258.528	564.065	258.528	604.457													-0.64589	0.545				-49.9792	0.000290893
3311.33	-0.01317	3311.33	-0.05059	3402.83	-0.09933	3402.83	-0.01855								14.3	0.1668	0.1523	0.1593					1984.44	4.52077	1984.44	5.58218	259.984	564.359	259.984	603.643													-0.64207	0.546				-49.9688	0.000287127
3311.43	-0.000346	3311.43	-0.01342	3402.86	0.03987	3402.86	-0.05319								14.4	0.1668	0.1523	0.1593					1982.9	4.53019	1982.9	5.56666	261.441	564.19	261.441	603.414													-0.63827	0.547				-49.9584	0.000283489
3311.52	-0.04625	3311.52	0.00598	3402.88	0.11158	3402.88	-0.09855								14.5	0.1668	0.1523	0.1592					1981.35	4.46905	1981.35	5.40723	262.897	563.615	262.897	603.591													-0.63451	0.548				-49.9481	0.000279931
3311.61	-0.00548	3311.61	-0.03757	3402.9	0.09089	3402.9	-0.08793								14.6	0.1668	0.1523	0.1593					1979.8	4.47912	1979.8	5.42374	264.353	562.573	264.353	603.552													-0.63078	0.549				-49.9377	0.000276408
3311.71	-0.11264	3311.71	-0.02153	3402.93	0.1981	3402.93	-0.13242								14.7	0.1668	0.1523	0.1593					1978.25	4.62635	1978.25	5.52348	265.809	561.427	265.809	602.784													-0.62709	0.55				-49.9273	0.000273013
3311.8	-0.09185	3311.8	-0.02768	3402.95	0.16729	3402.95	-0.18037								14.8	0.1668	0.1523	0.1592					1976.71	4.63178	1976.71	5.69915	267.265	560.883	267.265	601.583													-0.62342	0.551				-49.9169	0.000269708
3311.89	-0.19565	3311.89	-0.08035	3402.97	0.13765	3402.97	-0.10546								14.9	0.1668	0.1523	0.1593					1975.16	4.76599	1975.16	5.82458	268.72	561.008	268.72	600.747													-0.61979	0.552				-49.9066	0.000266328
3311.99	-0.20902	3311.99	-0.09998	3403	0.08428	3403	-0.2144								15	0.1668	0.1523	0.1593					1973.61	4.66855	1973.61	5.81371	270.175	560.895	270.175	600.56													-0.61618	0.553				-49.8962	0.000262842
3312.08	-0.13683	3312.08	-0.13769	3403.02	-0.03521	3403.02	-0.10791								15.1	0.1668	0.1523	0.1592					1972.06	4.7068	1972.06	5.84137	271.63	559.88	271.63	600.461													-0.61261	0.554				-49.8858	0.000259228
3312.18	-0.1369	3312.18	-0.19313	3403.04	-0.05829	3403.04	-0.07311								15.2	0.1668	0.1523	0.1593					1970.51	4.50164	1970.51	5.90009	273.085	558.642	273.085	599.888													-0.61083	0.555				-49.8755	0.000255463
3312.27	-0.17408	3312.27	-0.0816	3403.07	0.05468	3403.07	-0.08154								15.3	0.1668	0.1523	0.1593					1968.96	4.47337	1968.96	5.84766	274.539	558.143	274.539	599.018													-0.60555	0.556				-49.8651	0.000251533
3312.36	-0.13877	3312.36	-0.26001	3403.09	0.06955	3403.09	-0.03972								15.4	0.1668	0.1523	0.1592					1967.41	4.43095	1967.41	5.65413	275.993	558.225	275.993	598.346													-0.60206	0.557				-49.8547	0.000247425
3312.46	-0.27777	3312.46	-0.2697	3403.11	0.07425	3403.11	-0.02911								15.5	0.1669	0.1523	0.1593					1965.86	4.40565	1965.86	5.40698	277.447	558.181	277.447	597.896													-0.5986	0.558				-49.8443	0.000243131
3312.55	-0.28955	3312.55	-0.25259	3403.14	0.2047	3403.14	-0.04206								15.6	0.1668	0.1523	0.1593					1964.31	4.5634	1964.31	5.44816	278.901	557.878	278.901	597.464													-0.59517	0.559				-49.834	0.000238647
3312.64	-0.28955	3312.64	-0.31706	3403.16	0.17588	3403.16	-0.0097								15.7	0.1669	0.1523	0.1592					1962.76	4.61107	1962.76	5.45962	280.354	557.638	280.354	597.31													-0.59176	0.56				-49.8236	0.000233972
3312.74	-0.25733	3312.74	-0.32697	3403.18	0.08459	3403.18	-0.03421								15.8	0.1669	0.1523	0.1592					1961.21	4.65586	1961.21	5.50299	281.807	557.64	281.807	597.49													-0.58838	0.561				-49.8132	0.000229108
3312.83	-0.17334	3312.83	-0.26455	3403.21	0.01603	3403.21	-0.08185								15.9	0.1669	0.1523	0.1593					1959.66	4.81164	1959.66	5.543	283.26	557.824	283.26	597.294													-0.58503	0.562				-49.8028	0.00022406
3312.92	-0.11061	3312.92	-0.2053	3403.23	-0.21576	3403.23	-0.00533								16	0.1669	0.1523	0.1592					1958.1	4.6719	1958.1	5.49726	284.713	557.969	284.713	596.615													-0.5817	0.563				-49.7924	0.000218835
3313.02	-0.02565	3313.02	-0.23714	3403.25	-0.16925	3403.25	0.06177								16.1	0.1669	0.1523	0.1592					1956.55	4.6647	1956.55	5.57065	286.165	557.709	286.165	596.276													-0.5784	0.564				-49.7821	0.000213443
3313.11	-0.08779	3313.11	-0.23652	3403.28	0.04511	3403.28	0.08049								16.2	0.1669	0.1523	0.1593					1955	4.54902	1955	5.46601	287.617	556.892	287.617	596.453													-0.57512	0.565				-49.7717	0.000207896
3313.21	-0.13134	3313.21	-0.2859	3403.3	0.07382	3403.3	0.05958								16.3	0.1669	0.1523	0.1592					1953.45	4.59847	1953.45	5.39173	289.069	556.018	289.069	596.651													-0.57187	0.566				-49.7613	0.000202207
3313.3	-0.13683	3313.3	-0.32097	3403.32	0.05239	3403.32	0.04377								16.4	0.1669	0.1523	0.1592					1951.89	4.61915	1951.89	5.20737	290.52	555.74	290.52	596.797													-0.56864	0.567				-49.7509	0.00019639
3313.39	-0.12424	3313.39	-0.28921	3403.35	0.11497	3403.35	0.00226								16.5	0.1669	0.1523	0.1593					1950.34	4.54502	1950.34	5.11202	291.972	556.008	291.972	596.878													-0.56543	0.568				-49.7406	0.000190518
3313.49	-0.17817	3313.49	-0.25762	3403.37	0.08844	3403.37	-0.08825								16.6	0.1669	0.1523	0.1592					1948.79	4.53859	1948.79	5.2291	293.423	556.388	293.423	596.549													-0.56225	0.569				-49.7302	0.000184605
3313.58	-0.20161	3313.58	-0.27378	3403.39	-0.05731	3403.39	-0.05615								16.7	0.1669	0.1523	0.1592					1947.23	4.35312	1947.23	5.19874	294.874	556.461	294.874	595.891													-0.55909	0.57				-49.7198	0.000178614
3313.67	-0.16086	3313.67	-0.18907	3403.42	-0.10381	3403.42	-0.08778								16.8	0.1669	0.1523	0.1593					1945.68	4.32624	1945.68	5.29675	296.324	555.685	296.324	595.576													-0.55596	0.571				-49.7094	0.00017256
3313.77	-0.2003	3313.77	-0.07467	3403.44	-0.09632	3403.44	-0.14224								16.9	0.1669	0.1523	0.1592					1944.12	4.41961	1944.12	5.44567	297.775	554.438	297.775	595.951													-0.55284	0.572				-49.6991	0.000166459
3313.86	-0.23122	3313.86	-0.03055	3403.47	-0.05939	3403.47	-0.09907								17	0.1669	0.1523	0.1592					1942.57	4.37148	1942.57	5.60363	299.225	554.167	299.225	596.602													-0.54821	0.573				-49.6887	0.000160329
3313.95	-0.1749	3313.95	-0.04068	3403.49	-0.01757	3403.49	-0.1077								17.1	0.1669	0.1523	0.1593					1941.01	4.50391	1941.01	5.62127	300.675	555.023	300.675	597.031													-0.54516	0.574				-49.6783	0.000154231
3314.05	-0.16404	3314.05	-0.11413	3403.51	-0.08857	3403.51	-0.10609								17.2	0.1669	0.1523	0.1593					1939.46	4.51751	1939.46	5.72497	302.125	555.685	302.125	597.185													-0.54212	0.575				-49.6679	0.000148182
3314.14	-0.20267	3314.14	-0.18282	3403.54	0.00641	3403.54	-0.02307								17.3	0.1669	0.1523	0.1592					1937.9	4.60394	1937.9	5.8072	303.574	555.763	303.574	597.253													-0.5391	0.576				-49.6576	0.000142159
3314.24	-0.14869	3314.24	-0.20947	3403.56	0.03996	3403.56	-0.08986								17.4	0.1669	0.1523	0.1593					1936.34	4.64145	1936.34	5.82805	305.023	555.794	305.023	597.37																		-49.6472	0.000136179
3314.33	-0.04535	3314.33	-0.22396	3403.58	0.1236	3403.58	-0.09589								17.5	0.1669	0.1523	0.1593					1934.79	4.51219	1934.79	5.86196	306.472	555.701	306.472	597.401																		-49.6368	0.000130246
3314.42	-0.02935	3314.42	-0.20538	3403.61	0.14441	3403.61	-0.04612								17.6	0.167	0.1523	0.1592					1933.23	4.44871	1933.23	5.78715	307.921	555.09	307.921	597.094																		-49.6264	0.000124376
3314.52	-0.05449	3314.52	-0.21301	3403.63	0.10914	3403.63	-0.03363								17.7	0.167	0.1523	0.1593					1931.67	4.40279	1931.67	5.75559	309.369	554.247	309.369	596.581																		-49.6161	0.000118581
3314.61	-0.09166	3314.61	-0.2143	3403.65	0.18753	3403.65	-0.03998								17.8	0.1669	0.1523	0.1593					1930.12	4.37414	1930.12	5.75597	310.817	553.861	310.817	596.331																		-49.6057	0.000112874
3314.7	-0.14548	3314.7	-0.18046	3403.68	0.1532	3403.68	-0.03436								17.9	0.167	0.1523	0.1592					1928.56	4.37879	1928.56	5.69152	312.265	554.112	312.265	596.612																		-49.5953	0.000107265
3314.8	-0.22328	3314.8	-0.28375	3403.7	0.11856	3403.7	-0.08195								18	0.167	0.1523	0.1593					1927	4.32064	1927	5.67787	313.713	554.585	313.713	597.208																		-49.5849	0.000101766
3314.89	-0.25137	3314.89	-0.25607	3403.72	0.18639	3403.72	-0.12378								18.1	0.167	0.1523	0.1593					1925.44	4.49631	1925.44	5.60671	315.16	554.904	315.16	597.589																		-49.5746	9.64e-05
3314.98	-0.22309	3314.98	-0.20031	3403.75	0.13858	3403.75	-0.1656								18.2	0.167	0.1523	0.1592					1923.88	4.42487	1923.88	5.71316	316.607	555.043	316.607	597.581																		-22.3489	0.000104053
3315.08	-0.12835	3315.08	-0.14455	3403.77	0.01708	3403.77	-0.14713								18.3	0.167	0.1523	0.1593					1922.32	4.43007	1922.32	5.69849	318.054	555.108	318.054	597.727																		-22.3386	0.000110639
3315.17	-0.17198	3315.17	-0.08879	3403.79	-0.06324	3403.79	-0.17376								18.4	0.167	0.1524	0.1593					1920.76	4.44685	1920.76	5.84094	319.501	555.138	319.501	598.401																		-22.3282	0.000117328
3315.27	-0.15339	3315.27	-0.04315	3403.82	-0.03329	3403.82	-0.305								18.5	0.167	0.1523	0.1593					1919.2	4.30711	1919.2	5.78582	320.947	555.165	320.947	599.161																		-22.3178	0.000124089
3315.36	-0.13886	3315.36	-0.04957	3403.84	0.14795	3403.84	-0.34682								18.6	0.167	0.1523	0.1593					1917.64	4.33395	1917.64	5.7542	322.394	555.289	322.394	599.5																		-22.3074	0.00013089
3315.45	-0.15439	3315.45	0.03879	3403.86	0.11705	3403.86	-0.40409								18.7	0.167	0.1523	0.1593					1916.08	4.41981	1916.08	5.90064	323.84	555.488	323.84	599.302																		-22.2971	0.000137694
3315.55	-0.13888	3315.55	0.06778	3403.89	0.13765	3403.89	-0.425								18.8	0.167	0.1523	0.1593					1914.52	4.3231	1914.52	5.73841	325.285	555.582	325.285	598.633																		-22.2867	0.000144467
3315.64	-0.17449	3315.64	-0.0375	3403.91	0.07549	3403.91	-0.38376								18.9	0.167	0.1523	0.1593					1912.96	4.36129	1912.96	5.59966	326.731	555.535	326.731	598.023																		-22.2763	0.000151168
3315.73	-0.15596	3315.73	0.07381	3403.93	0.11346	3403.93	-0.22886								19	0.167	0.1523	0.1593					1911.4	4.32371	1911.4	5.53827	328.176	555.303	328.176	598.206																		-22.2659	0.000157757
3315.83	-0.19313	3315.83	-0.03771	3403.96	-0.07129	3403.96	-0.16924								19.1	0.167	0.1523	0.1593					1909.84	4.47656	1909.84	5.49839	329.621	554.599	329.621	599.01																		-22.2556	0.000164195
3315.92	-0.08549	3315.92	0.03178	3403.98	-0.07474	3403.98	-0.13044								19.2	0.1671	0.1523	0.1593					1908.27	4.37828	1908.27	5.50511	331.066	553.53	331.066	599.365																		-22.2452	0.000170439
3316.01	-0.14996	3316.01	-0.03466	3404	-0.0711	3404	-0.28076								19.3	0.167	0.1523	0.1593					1906.71	4.42387	1906.71	5.51198	332.51	552.927	332.51	598.674																		-22.2348	0.000176449
3316.11	-0.12173	3316.11	-0.1261	3404.03	-0.0195	3404.03	-0.27343								19.4	0.167	0.1524	0.1593					1905.15	4.53573	1905.15	5.6719	333.954	553.426	333.954	597.711																		-22.2244	0.000182183
3316.2	-0.16752	3316.2	-0.26882	3404.05	0.03773	3404.05	-0.2107								19.5	0.1671	0.1523	0.1593					1903.59	4.55362	1903.59	5.5396	335.398	554.604	335.398	597.448																		-22.2141	0.000187601
3316.3	-0.15892	3316.3	-0.19225	3404.07	-0.17137	3404.07	-0.15405								19.6	0.167	0.1523	0.1593					1902.02	4.67202	1902.02	5.57747	336.842	555.435	336.842	597.549																		-22.2037	0.000192666
3316.39	-0.10916	3316.39	-0.18984	3404.1	-0.27771	3404.1	-0.15966								19.7	0.1671	0.1524	0.1593					1900.46	4.80154	1900.46	5.62002	338.285	555.309	338.285	597.206																		-22.1933	0.000197339
3316.48	-0.1439	3316.48	-0.17826	3404.12	-0.16634	3404.12	-0.12659								19.8	0.1671	0.1523	0.1593					1898.89	4.68946	1898.89	5.3753	339.729	554.315	339.729	596.63																		-22.1829	0.000201585
3316.58	-0.14134	3316.58	-0.218	3404.14	-0.11453	3404.14	-0.06323								19.9	0.1671	0.1523	0.1593					1897.33	4.62122	1897.33	5.34598	341.172	553.131	341.172	596.388																		-22.1726	0.000205374
3316.67	-0.08052	3316.67	-0.316	3404.17	-0.12961	3404.17	-0.08414								20	0.1671	0.1524	0.1593					1895.76	4.42021	1895.76	5.33732	342.614	552.625	342.614	596.083																		-22.1622	0.000208676
3316.76	-0.08762	3316.76	-0.37321	3404.19	-0.06886	3404.19	-0.01392								20.1	0.1671	0.1523	0.1593					1894.2	4.24384	1894.2	5.36725	344.057	552.879	344.057	595.156																		-22.1518	0.000211464
3316.86	-0.09865	3316.86	-0.38424	3404.21	-0.29137	3404.21	-0.04544								20.2	0.1671	0.1523	0.1593					1892.63	4.25991	1892.63	5.48019	345.499	553.133	345.499	594.216																		-22.1414	0.000213719
3316.95	-0.12379	3316.95	-0.38424	3404.24	-0.05691	3404.24	-0.03285								20.3	0.1671	0.1524	0.1593					1891.07	4.29917	1891.07	5.59929	346.941	552.978	346.941	594.057																		-22.131	0.000215443
3317.05	-0.13683	3317.05	-0.34804	3404.26	-0.123	3404.26	-0.14089								20.4	0.1672	0.1523	0.1593					1889.5	4.27342	1889.5	5.75655	348.383	552.814	348.383	594.396																		-22.1207	0.000216625
3317.14	-0.07901	3317.14	-0.30384	3404.28	-0.24634	3404.28	-0.05725								20.5	0.1671	0.1523	0.1593					1887.94	4.35572	1887.94	5.72249	349.825	552.932	349.825	594.719																		-22.1103	0.000217302
3317.23	-0.05244	3317.23	-0.24455	3404.31	-0.16259	3404.31	-0.00481								20.6	0.1671	0.1523	0.1593					1886.37	4.50068	1886.37	5.8675	351.266	552.975	351.266	595.081																		-22.0999	0.00021753
3317.33	0.00288	3317.33	-0.19132	3404.33	-0.16977	3404.33	-0.01153								20.7	0.1672	0.1523	0.1593					1884.8	4.58617	1884.8	5.97564	352.707	552.82	352.707	595.57																		-22.0895	0.000217236
3317.42	0.03396	3317.42	-0.17425	3404.35	-0.25018	3404.35	-0.01069								20.8	0.1671	0.1523	0.1593					1883.23	4.51258	1883.23	6.0564	354.148	553.012	354.148	596.083																		-22.0792	0.0002165
3317.51	0.035	3317.51	-0.1647	3404.38	-0.32275	3404.38	-0.04102								20.9	0.1671	0.1524	0.1593					1881.67	4.56018	1881.67	6.13931	355.588	553.622	355.588	596.474																		-22.0688	0.000215328
3317.61	0.08122	3317.61	-0.12801	3404.4	-0.2023	3404.4	-0.14493								21	0.1672	0.1523	0.1593					1880.1	4.52683	1880.1	6.15475	357.029	553.952	357.029	596.299																		-22.0584	0.00021359
3317.7	0.09424	3317.7	-0.14063	3404.43	-0.14392	3404.43	-0.2044								21.1	0.1672	0.1523	0.1593					1878.53	4.45908	1878.53	6.17805	358.469	553.794	358.469	595.24																		-22.048	0.0002113
3317.79	0.07316	3317.79	-0.17725	3404.45	-0.13258	3404.45	-0.10766								21.2	0.1671	0.1524	0.1593					1876.96	4.68673	1876.96	5.9685	359.909	553.616	359.909	594.044																		-22.0377	0.000208477
3317.89	-0.00226	3317.89	-0.15516	3404.47	-0.09373	3404.47	-0.03603								21.3	0.1672	0.1523	0.1593					1875.39	4.63709	1875.39	5.82929	361.348	553.544	361.348	594.018																		-22.0273	0.000205143
3317.98	-0.09662	3317.98	-0.11997	3404.5	-0.12354	3404.5	0.02333								21.4	0.1672	0.1523	0.1593					1873.82	4.53046	1873.82	5.7857	362.787	553.454	362.787	595.435																		-22.0169	0.000201324
3318.08	-0.11276	3318.08	-0.04664	3404.52	0.04968	3404.52	-0.03346								21.5	0.1671	0.1524	0.1593					1872.25	4.556	1872.25	5.68111	364.227	553.52	364.227	597.083																		-22.0065	0.000197048
3318.17	-0.18302	3318.17	-0.02153	3404.54	0.06926	3404.54	-0.14464								21.6	0.1672	0.1523	0.1593					1870.68	4.50749	1870.68	5.65958	365.665	553.876	365.665	597.534																		-21.9962	0.000192348
3318.26	-0.12327	3318.26	-0.03259	3404.57	-0.04643	3404.57	-0.04009								21.7	0.1672	0.1523	0.1593					1869.12	4.34524	1869.12	5.55195	367.104	554.392	367.104	596.836																		-21.9858	0.000187259
3318.36	-0.14186	3318.36	-0.06474	3404.59	-0.09621	3404.59	0.06446								21.8	0.1671	0.1524	0.1593					1867.54	4.34318	1867.54	5.63731	368.542	554.832	368.542	596.477																		-21.9754	0.000181818
3318.45	-0.20116	3318.45	-0.07428	3404.61	-0.13939	3404.61	0.12013								21.9	0.1672	0.1524	0.1593					1865.97	4.33036	1865.97	5.65491	369.981	554.905	369.981	597.141																		-21.965	0.000176064
3318.54	-0.33073	3318.54	-0.07178	3404.64	-0.1603	3404.64	0.08533								22	0.1672	0.1523	0.1593					1864.4	4.36372	1864.4	5.67201	371.418	554.484	371.418	597.779																		-21.9547	0.000170037
3318.64	-0.29157	3318.64	-0.11698	3404.66	-0.16779	3404.66	0.08969								22.1	0.1672	0.1524	0.1593					1862.83	4.41284	1862.83	5.7917	372.856	553.829	372.856	597.544																		-21.9443	0.000163777
3318.73	-0.36992	3318.73	-0.11397	3404.68	-0.18303	3404.68	-0.02087								22.2	0.1672	0.1523	0.1593					1861.26	4.57308	1861.26	5.75219	374.293	553.513	374.293	596.792																		-21.9339	0.000157327
3318.82	-0.28452	3318.82	-0.10543	3404.71	-0.10159	3404.71	0.01656								22.3	0.1672	0.1523	0.1593					1859.69	4.57269	1859.69	5.77922	375.731	554.003	375.731	596.04																		-21.9235	0.000150728
3318.92	-0.24936	3318.92	-0.15717	3404.73	-0.18583	3404.73	0.02468								22.4	0.1672	0.1524	0.1593					1858.11	4.56156	1858.11	5.75928	377.168	555.005	377.168	595.612																		-21.9132	0.00014402
3319.01	-0.22927	3319.01	-0.16521	3404.75	-0.08982	3404.75	0.0072								22.5	0.1672	0.1524	0.1593					1856.54	4.641	1856.54	5.66933	378.604	555.682	378.604	595.832																		-21.9028	0.000137243
3319.11	-0.1931	3319.11	-0.05369	3404.78	-0.05862	3404.78	0.03154								22.6	0.1672	0.1523	0.1593					1854.97	4.61255	1854.97	5.69261	380.041	555.617	380.041	596.612																		-21.8924	0.000130436
3319.2	-0.17551	3319.2	0.05332	3404.8	-0.02224	3404.8	0.06286								22.7	0.1672	0.1523	0.1593					1853.39	4.56637	1853.39	5.61244	381.477	555.096	381.477	597.389																		-21.882	0.000123635
3319.29	-0.1941	3319.29	-0.00244	3404.82	-0.08436	3404.82	0.04164								22.8	0.1672	0.1524	0.1593					1851.82	4.62723	1851.82	5.60852	382.913	554.698	382.913	597.859																		-21.8717	0.000116876
3319.39	-0.1941	3319.39	-0.07679	3404.85	-0.03677	3404.85	0.01448								22.9	0.1672	0.1523	0.1593					1850.25	4.56551	1850.25	5.57446	384.348	554.706	384.348	598.243																		-21.8613	0.000110192
3319.48	-0.1941	3319.48	0.04778	3404.87	-0.03884	3404.87	-0.00746								23	0.1672	0.1523	0.1593					1848.67	4.63675	1848.67	5.58663	385.784	554.826	385.784	598.784																		-21.8509	0.000103612
3319.57	-0.21168	3319.57	-0.03307	3404.89	-0.05981	3404.89	-0.04512								23.1	0.1672	0.1523	0.1593					1847.1	4.62804	1847.1	5.71618	387.219	554.74	387.219	599.372																		-21.8405	9.72e-05
3319.67	-0.17904	3319.67	-0.09185	3404.92	-0.05325	3404.92	0.09186								23.2	0.1673	0.1523	0.1593					1845.52	4.60602	1845.52	5.87519	388.654	554.591	388.654	599.663																		-21.2076	0.000111567
3319.76	-0.15844	3319.76	-0.13104	3404.94	-0.03708	3404.94	0.17157								23.3	0.1673	0.1523	0.1593					1843.95	4.52327	1843.95	5.71907	390.089	554.573	390.089	599.492																		-21.1973	0.000125924
3319.85	-0.12378	3319.85	-0.08786	3404.96	-0.14213	3404.96	0.06943								23.4	0.1673	0.1524	0.1593					1842.37	4.52182	1842.37	5.64351	391.523	554.656	391.523	599.111																		-21.1869	0.000141771
3319.95	-0.16445	3319.95	-0.10994	3404.99	-0.06944	3404.99	0.02468								23.5	0.1673	0.1523	0.1593					1840.79	4.49583	1840.79	5.67288	392.958	554.875	392.958	598.815																		-21.1765	0.000159211
3320.04	-0.19008	3320.04	-0.04165	3405.01	-0.02399	3405.01	0.01449								23.6	0.1673	0.1523	0.1593					1839.22	4.45709	1839.22	5.726	394.392	555.164	394.392	598.595																		-21.1661	0.000178348
3320.14	-0.16497	3320.14	-0.0361	3405.03	-0.16667	3405.03	-0.05605								23.7	0.1673	0.1524	0.1593					1837.64	4.49914	1837.64	5.56271	395.825	555.073	395.825	598.383																		-21.1557	0.00019928
3320.23	-0.18404	3320.23	-0.05468	3405.06	-0.05273	3405.06	-0.03984								23.8	0.1673	0.1523	0.1593					1836.06	4.49241	1836.06	5.49506	397.259	554.359	397.259	598.395																		-21.1454	0.000222114
3320.32	-0.13987	3320.32	-0.11394	3405.08	-0.13948	3405.08	0.01667								23.9	0.1673	0.1523	0.1593					1834.49	4.47061	1834.49	5.52445	398.692	553.612	398.692	598.987																		-21.135	0.000246943
3320.42	-0.13079	3320.42	-0.03164	3405.1	-0.19614	3405.1	-0.04355								24	0.1673	0.1524	0.1593					1832.91	4.54091	1832.91	5.67642	400.125	553.635	400.125	600.219																		-21.1246	0.00027386
3320.51	-0.13683	3320.51	-0.03356	3405.13	-0.18688	3405.13	-0.06656								24.1	0.1673	0.1524	0.1593					1831.33	4.64751	1831.33	5.80093	401.558	554.409	401.558	601.583																		-21.1142	0.000302949
3320.6	-0.17298	3320.6	-0.08381	3405.15	-0.01178	3405.15	-0.09209								24.2	0.1673	0.1523	0.1593					1829.75	4.61927	1829.75	6.03644	402.991	555.357	402.991	602.338																		-21.1039	0.000334292
3320.7	-0.14792	3320.7	-0.06326	3405.17	-0.07632	3405.17	-0.10895								24.3	0.1673	0.1524	0.1593					1828.17	4.51721	1828.17	6.12301	404.423	556.453	404.423	602.216																		-21.0935	0.000367955
3320.79	-0.09565	3320.79	-0.09584	3405.2	-0.17897	3405.2	-0.09184								24.4	0.1673	0.1524	0.1593					1826.59	4.61565	1826.59	6.18495	405.855	558.031	405.855	601.562																		-21.0831	0.000403999
3320.89	-0.05848	3320.89	-0.10445	3405.22	-0.13009	3405.22	-0.12772								24.5	0.1673	0.1523	0.1593					1825.02	4.59351	1825.02	6.22534	407.287	559.596	407.287	600.779																		-21.0727	0.00044247
3320.98	-0.07149	3320.98	-0.06877	3405.24	-0.07648	3405.24	-0.10895								24.6	0.1673	0.1524	0.1593					1823.44	4.64509	1823.44	6.12172	408.718	560.141	408.718	600.029																		-21.0624	0.000483399
3321.07	-0.16539	3321.07	-0.06925	3405.27	0.09431	3405.27	-0.09502								24.7	0.1673	0.1523	0.1593					1821.86	4.59084	1821.86	5.9241	410.15	559.672	410.15	599.539																		-21.052	0.000526804
3321.17	-0.26841	3321.17	-0.13299	3405.29	0.15674	3405.29	-0.00608								24.8	0.1673	0.1523	0.1593					1820.28	4.51795	1820.28	5.73587	411.581	559.022	411.581	599.688																		-21.0416	0.000572682
3321.26	-0.27453	3321.26	-0.17629	3405.31	0.114	3405.31	0.06286								24.9	0.1673	0.1524	0.1593					1818.7	4.50793	1818.7	5.66647	413.012	558.417	413.012	600.585																		-21.0312	0.000621017
3321.35	-0.24031	3321.35	-0.12306	3405.34	0.07797	3405.34	0.08075								25	0.1674	0.1523	0.1593					1817.11	4.56437	1817.11	5.63122	414.442	557.671	414.442	601.799																		-21.0209	0.000671766
3321.45	-0.25889	3321.45	-0.09385	3405.36	0.04321	3405.36	0.1118								25.1	0.1674	0.1523	0.1593					1815.53	4.75324	1815.53	5.71481	415.873	557.13	415.873	602.626																		-21.0105	0.000724868
3321.54	-0.22834	3321.54	-0.124	3405.39	0.02268	3405.39	0.09496								25.2	0.1673	0.1524	0.1593					1813.95	4.72296	1813.95	5.79624	417.303	557.254	417.303	602.789																		-21.0001	0.00078024
3321.63	-0.16895	3321.63	-0.14259	3405.41	0.08541	3405.41	-0.03329								25.3	0.1674	0.1524	0.1593					1812.37	4.74691	1812.37	5.94926	418.733	557.858	418.733	602.866																		-20.9897	0.000837776
3321.73	-0.23019	3321.73	-0.14313	3405.43	0.03456	3405.43	-0.10322								25.4	0.1674	0.1523	0.1593					1810.79	4.93825	1810.79	5.94287	420.163	558.386	420.163	603.625																		-20.9794	0.000897345
3321.82	-0.31966	3321.82	-0.09494	3405.46	0.04115	3405.46	-0.01872								25.5	0.1674	0.1524	0.1593					1809.2	4.85627	1809.2	6.03547	421.592	558.576	421.592	604.931																		-20.969	0.000958791
3321.92	-0.34181	3321.92	-0.05565	3405.48	0.06129	3405.48	-0.06766								25.6	0.1674	0.1524	0.1593					1807.62	4.78122	1807.62	6.12008	423.021	558.556	423.021	605.713																		-20.9586	0.00102
3322.01	-0.32322	3322.01	-0.09789	3405.5	0.07687	3405.5	0.02117								25.7	0.1674	0.1523	0.1593					1806.04	4.67613	1806.04	6.13859	424.45	558.53	424.45	605.331																		-20.9482	0.00109
3322.1	-0.28863	3322.1	-0.1059	3405.53	0.13165	3405.53	0.12013								25.8	0.1674	0.1524	0.1593					1804.45	4.61428	1804.45	6.01416	425.879	558.552	425.879	604.596																		-20.9379	0.00115
3322.2	-0.22019	3322.2	-0.13607	3405.55	-0.09617	3405.55	0.12637								25.9	0.1674	0.1524	0.1593					1802.87	4.5498	1802.87	6.06396	427.307	558.556	427.307	604.607																		-20.9275	0.00122
3322.29	-0.24538	3322.29	-0.13607	3405.57	-0.16653	3405.57	0.13922								26	0.1674	0.1523	0.1593					1801.29	4.46298	1801.29	6.06766	428.736	558.525	428.736	605.208																		-20.9171	0.00129
3322.38	-0.19573	3322.38	-0.14605	3405.6	-0.02428	3405.6	0.12934								26.1	0.1674	0.1523	0.1593					1799.7	4.68711	1799.7	6.10657	430.164	558.503	430.164	605.727																		-20.9067	0.00136
3322.48	-0.08354	3322.48	-0.21044	3405.62	-0.02677	3405.62	0.14353								26.2	0.1674	0.1524	0.1593					1798.12	4.68832	1798.12	5.99082	431.591	558.385	431.591	605.971																		-20.8964	0.00142
3322.57	-0.11328	3322.57	-0.18888	3405.64	-0.12881	3405.64	0.10423								26.3	0.1674	0.1523	0.1593					1796.53	4.71922	1796.53	6.05132	433.019	558.107	433.019	605.766																		-20.886	0.00149
3322.66	-0.05751	3322.66	-0.13903	3405.67	-0.3212	3405.67	0.08195								26.4	0.1674	0.1523	0.1593					1794.95	4.77168	1794.95	5.99439	434.446	557.88	434.446	604.978																		-20.8756	0.00156
3322.76	-0.00561	3322.76	-0.19189	3405.69	-0.2214	3405.69	0.04763								26.5	0.1674	0.1524	0.1593					1793.36	4.73468	1793.36	5.9554	435.873	557.792	435.873	604.1																		-20.8652	0.00163
3322.85	-0.09855	3322.85	-0.13613	3405.71	-0.11106	3405.71	-0.03216								26.6	0.1674	0.1523	0.1593					1791.77	4.71751	1791.77	5.99622	437.3	557.531	437.3	603.641																		-20.8548	0.00169
3322.95	-0.21005	3322.95	-0.17321	3405.74	-0.02021	3405.74	0.0073								26.7	0.1674	0.1523	0.1593					1790.19	4.79295	1790.19	5.86714	438.727	556.966	438.727	603.454																		-20.8445	0.00176
3323.04	-0.32158	3323.04	-0.08393	3405.76	-0.07941	3405.76	0.00701								26.8	0.1674	0.1524	0.1593					1788.6	4.8667	1788.6	5.83664	440.153	556.453	440.153	603.286																		-20.8341	0.00182
3323.13	-0.34529	3323.13	-0.04368	3405.78	-0.10517	3405.78	-0.09219								26.9	0.1675	0.1523	0.1593					1787.01	4.93351	1787.01	5.9083	441.579	556.286	441.579	603.349																		-20.8237	0.00188
3323.23	-0.26153	3323.23	-0.12592	3405.81	-0.12013	3405.81	-0.12561								27	0.1675	0.1523	0.1593					1785.42	4.84629	1785.42	5.76733	443.005	556.451	443.005	603.892																		-20.8133	0.00193
3323.32	-0.26793	3323.32	-0.11952	3405.83	-0.13181	3405.83	-0.12584								27.1	0.1675	0.1524	0.1593					1783.84	4.95742	1783.84	5.78679	444.43	556.958	444.43	604.686																		-20.803	0.00199
3323.41	-0.28651	3323.41	-0.2133	3405.85	-0.09143	3405.85	-0.12296								27.2	0.1675	0.1523	0.1593					1782.25	4.90365	1782.25	5.79301	445.856	557.557	445.856	605.357																		-20.7926	0.00204
3323.51	-0.28955	3323.51	-0.18487	3405.88	-0.06616	3405.88	-0.06459								27.3	0.1675	0.1524	0.1593					1780.66	4.90466	1780.66	5.95551	447.281	557.414	447.281	605.523																		-20.7822	0.00208
3323.6	-0.16917	3323.6	-0.21939	3405.9	-0.05325	3405.9	-0.09505								27.4	0.1675	0.1524	0.1593					1779.07	4.90049	1779.07	5.91868	448.706	556.396	448.706	604.758																		-20.7719	0.00213
3323.69	-0.00593	3323.69	-0.24607	3405.92	-0.05325	3405.92	-0.09267								27.5	0.1675	0.1524	0.1593					1777.48	4.83874	1777.48	5.95374	450.13	555.839	450.13	603.557																		-20.7615	0.00217
3323.79	-0.03523	3323.79	-0.25061	3405.95	-0.14374	3405.95	-0.08986								27.6	0.1675	0.1524	0.1593					1775.89	4.75887	1775.89	6.07577	451.555	556.542	451.555	603.083																		-20.7511	0.0022
3323.88	-0.08755	3323.88	-0.21	3405.97	-0.03748	3405.97	-0.06663								27.7	0.1675	0.1524	0.1593					1774.3	4.79135	1774.3	6.1111	452.979	557.445	452.979	603.375																		-20.7407	0.00223
3323.98	-0.13776	3323.98	-0.21941	3405.99	-0.09993	3405.99	0.02203								27.8	0.1675	0.1523	0.1593					1772.71	4.86599	1772.71	6.23695	454.403	557.427	454.403	603.732																		-20.7303	0.00226
3324.07	-0.14339	3324.07	-0.24405	3406.02	-0.03416	3406.02	0.02347								27.9	0.1675	0.1523	0.1593					1771.12	4.88585	1771.12	6.23037	455.827	556.714	455.827	603.992																		-20.72	0.00228
3324.16	-0.17292	3324.16	-0.22655	3406.04	-0.04045	3406.04	0.03792								28	0.1675	0.1524	0.1593					1769.53	4.95362	1769.53	6.19396	457.25	556.003	457.25	603.909																		-20.7096	0.0023
3324.26	-0.09036	3324.26	-0.22396	3406.06	-0.03703	3406.06	-0.03546								28.1	0.1675	0.1523	0.1593					1767.94	4.99258	1767.94	6.22062	458.673	555.492	458.673	602.984																		-20.6992	0.00231
3324.35	-0.03331	3324.35	-0.19845	3406.09	0.00479	3406.09	0.03615								28.2	0.1675	0.1523	0.1593					1766.35	5.05961	1766.35	6.25814	460.096	555.096	460.096	601.607																		-20.6888	0.00231
3324.44	-0.02034	3324.44	-0.18477	3406.11	0.01136	3406.11	0.0937								28.3	0.1675	0.1524	0.1593					1764.76	5.08691	1764.76	6.28375	461.519	554.948	461.519	600.693																		-20.6785	0.00231
3324.54	0.03687	3324.54	-0.20336	3406.13	0.01759	3406.13	0.04675								28.4	0.1676	0.1524	0.1593					1763.16	5.14995	1763.16	6.16697	462.942	555.044	462.942	600.211																		-20.6681	0.00231
3324.63	0.06364	3324.63	-0.22195	3406.16	-0.05385	3406.16	0.00929								28.5	0.1675	0.1523	0.1593					1761.57	5.08899	1761.57	6.36979	464.364	554.81	464.364	599.375																		-20.6577	0.0023
3324.72	0.08111	3324.72	-0.2135	3406.18	-0.03792	3406.18	0.05723								28.6	0.1675	0.1524	0.1593					1759.98	4.99403	1759.98	6.52609	465.786	554.086	465.786	598.125																		-20.6473	0.00229
3324.82	0.05177	3324.82	-0.21036	3406.2	0.08004	3406.2	0.10093								28.7	0.1676	0.1524	0.1593					1758.38	4.98608	1758.38	6.6096	467.208	553.776	467.208	597.299																		-20.637	0.00227
3324.91	-0.0303	3324.91	-0.25554	3406.23	0.13734	3406.23	0.05933								28.8	0.1676	0.1523	0.1593					1756.79	4.99876	1756.79	6.59731	468.629	554.268	468.629	597.18																		-20.6266	0.00224
3325.01	-0.02637	3325.01	-0.28879	3406.25	-0.06042	3406.25	0.02468								28.9	0.1675	0.1524	0.1593					1755.2	4.94714	1755.2	6.59223	470.051	554.638	470.051	597.188																		-20.6162	0.00221
3325.1	0.0178	3325.1	-0.26079	3406.27	-0.059	3406.27	0.00846								29	0.1676	0.1524	0.1593					1753.6	5.0208	1753.6	6.60615	471.472	554.305	471.472	597.247																		-20.6058	0.00218
3325.19	0.06707	3325.19	-0.22543	3406.3	0.01588	3406.3	-0.04704								29.1	0.1676	0.1524	0.1593					1752.01	4.91626	1752.01	6.50601	472.892	553.779	472.892	597.784																		-20.5955	0.00214
3325.29	0.08026	3325.29	-0.24462	3406.32	0.02211	3406.32	-0.05268								29.2	0.1675	0.1524	0.1593					1750.41	4.95446	1750.41	6.54864	474.313	553.482	474.313	598.672																		-20.5851	0.00209
3325.38	0.04858	3325.38	-0.23152	3406.35	0.06393	3406.35	-0.07606								29.3	0.1676	0.1524	0.1593					1748.82	5.10785	1748.82	6.56729	475.733	553.216	475.733	599.466																		-20.5747	0.00205
3325.47	0.01003	3325.47	-0.2415	3406.37	0.06769	3406.37	-0.12164								29.4	0.1676	0.1523	0.1593					1747.22	5.18377	1747.22	6.51919	477.154	552.763	477.154	599.862																		-20.5643	0.002
3325.57	-0.06047	3325.57	-0.26073	3406.39	0.06129	3406.39	-0.15706								29.5	0.1676	0.1524	0.1593					1745.63	5.23315	1745.63	6.73944	478.574	552.341	478.574	599.581																		-20.554	0.00195
3325.66	-0.07641	3325.66	-0.23949	3406.42	0.11027	3406.42	-0.26419								29.6	0.1676	0.1524	0.1593					1744.03	5.29748	1744.03	6.8025	479.993	552.497	479.993	598.688																		-20.5436	0.00189
3325.76	-0.11594	3325.76	-0.25926	3406.44	-0.09923	3406.44	-0.20817								29.7	0.1676	0.1523	0.1593					1742.44	5.40061	1742.44	6.8498	481.413	553.354	481.413	597.779																		-20.5332	0.00183
3325.85	-0.0342	3325.85	-0.20648	3406.46	-0.09319	3406.46	-0.06725								29.8	0.1676	0.1524	0.1594					1740.84	5.39588	1740.84	6.9052	482.832	554.203	482.832	597.18																		-20.5228	0.00177
3325.94	-0.09617	3325.94	-0.1792	3406.49	-0.12691	3406.49	-0.00521								29.9	0.1676	0.1524	0.1593					1739.24	5.35898	1739.24	6.89456	484.251	554.417	484.251	596.537																		-20.5125	0.00171
3326.04	-0.07956	3326.04	-0.21638	3406.51	-0.13312	3406.51	-0.10693								30	0.1676	0.1523	0.1593					1737.64	5.33916	1737.64	6.93941	485.669	554.133	485.669	595.607																		-20.5021	0.00165
3326.13	-0.0825	3326.13	-0.25355	3406.53	-0.16793	3406.53	-0.19813								30.1	0.1676	0.1524	0.1594					1736.04	5.39097	1736.04	6.95196	487.088	553.742	487.088	594.661																		-20.4917	0.00158
3326.22	-0.11871	3326.22	-0.28783	3406.56	-0.17305	3406.56	-0.10633								30.2	0.1676	0.1524	0.1593					1734.45	5.55598	1734.45	7.02854	488.506	553.315	488.506	594.026																		-20.4813	0.00152
3326.32	-0.13544	3326.32	-0.26877	3406.58	-0.25239	3406.58	-0.1515								30.3	0.1677	0.1524	0.1593					1732.85	5.63619	1732.85	7.11757	489.924	552.714	489.924	593.742																		-20.4709	0.00145
3326.41	-0.07968	3326.41	-0.2316	3406.6	-0.27227	3406.6	-0.21898								30.4	0.1676	0.1524	0.1594					1731.25	5.61535	1731.25	7.1277	491.342	552.174	491.342	593.635																		-20.4606	0.00139
3326.5	-0.06101	3326.5	-0.19443	3406.63	-0.30142	3406.63	-0.13629								30.5	0.1676	0.1524	0.1593					1729.65	5.76692	1729.65	7.20066	492.759	552.073	492.759	593.797																		-20.4502	0.00132
3326.6	-0.02438	3326.6	-0.10312	3406.65	-0.34775	3406.65	-0.21706								30.6	0.1677	0.1523	0.1593					1728.05	5.80018	1728.05	7.24376	494.177	551.961	494.177	594.479																		-20.4398	0.00126
3326.69	-0.11	3326.69	-0.02772	3406.67	-0.25511	3406.67	-0.15626								30.7	0.1677	0.1524	0.1594					1726.45	5.89836	1726.45	7.37189	495.594	551.253	495.594	595.253																		-20.4294	0.00119
3326.79	-0.16886	3326.79	-0.10673	3406.7	-0.14873	3406.7	-0.10896								30.8	0.1677	0.1524	0.1593					1724.85	5.9763	1724.85	7.49735	497.011	550.568	497.011	595.466																		-20.4191	0.00113
3326.88	-0.15847	3326.88	-0.19967	3406.72	-0.136	3406.72	-0.13987								30.9	0.1677	0.1523	0.1593					1723.25	6.07385	1723.25	7.55529	498.427	550.714	498.427	595.357																		-20.4087	0.00107
3326.97	-0.13989	3326.97	-0.2445	3406.74	-0.000531	3406.74	-0.05623								31	0.1677	0.1523	0.1594					1721.65	6.05794	1721.65	7.59921	499.844	551.312	499.844	595.513																		-20.3983	0.001
3327.07	-0.18342	3327.07	-0.15743	3406.77	0.11039	3406.77	0.000133								31.1	0.1677	0.1524	0.1594					1720.05	6.19078	1720.05	7.64671	501.26	551.857	501.26	595.859																		-20.388	0.000946126
3327.16	-0.11896	3327.16	-0.18116	3406.79	0.21854	3406.79	-0.03533								31.2	0.1677	0.1524	0.1593					1718.45	6.4355	1718.45	7.75576	502.676	552.664	502.676	595.914																		-20.3776	0.000889302
3327.25	-0.11318	3327.25	-0.29502	3406.81	0.14943	3406.81	-0.08897								31.3	0.1677	0.1524	0.1594					1716.85	6.56321	1716.85	7.80102	504.091	553.802	504.091	595.453																		-20.3672	0.000834551
3327.35	-0.13176	3327.35	-0.32697	3406.84	0.07763	3406.84	-0.1417								31.4	0.1677	0.1524	0.1594					1715.24	6.72262	1715.24	7.75426	505.507	554.422	505.507	594.641																		-20.3568	0.000782012
3327.44	-0.12331	3327.44	-0.34049	3406.86	0.04855	3406.86	-0.12801								31.5	0.1678	0.1524	0.1593					1713.64	6.80823	1713.64	7.70311	506.922	553.771	506.922	593.982																		-20.3465	0.000731778
3327.53	-0.14377	3327.53	-0.294	3406.88	-0.05971	3406.88	-0.03616								31.6	0.1677	0.1524	0.1594					1712.04	6.92757	1712.04	7.76543	508.337	552.172	508.337	594.01																		-20.3361	0.000683943
3327.63	-0.10586	3327.63	-0.30724	3406.91	-0.10781	3406.91	-0.07902								31.7	0.1677	0.1524	0.1593					1710.44	7.15772	1710.44	7.87946	509.752	550.688	509.752	594.591																		-20.3257	0.000638571
3327.72	-0.13962	3327.72	-0.33898	3406.93	-0.16512	3406.93	-0.10806								31.8	0.1678	0.1524	0.1593					1708.83	7.32329	1708.83	7.90236	511.166	550.018	511.166	594.94																		-20.3153	0.000595706
3327.82	-0.11747	3327.82	-0.32305	3406.95	-0.16221	3406.95	-0.22163								31.9	0.1677	0.1524	0.1594					1707.23	7.45895	1707.23	8.09667	512.58	550.01	512.58	594.612																		-20.3049	0.000555375
3327.91	-0.03554	3327.91	-0.31889	3406.98	-0.06976	3406.98	-0.17981								32	0.1677	0.1524	0.1594					1705.62	7.31585	1705.62	8.29206	513.994	550.143	513.994	593.953																		-20.2946	0.000517587
3328	-0.05571	3328	-0.36898	3407	-0.15408	3407	-0.15627								32.1	0.1678	0.1524	0.1593					1704.02	7.40183	1704.02	8.44362	515.408	550.156	515.408	593.521																		-20.2842	0.000482336
3328.1	-0.10865	3328.1	-0.42333	3407.02	-0.13609	3407.02	-0.17253								32.2	0.1678	0.1524	0.1593					1702.41	7.67315	1702.41	8.60606	516.822	550.167	516.822	593.596																		-20.2738	0.000449602
3328.19	-0.22221	3328.19	-0.39403	3407.05	-0.17867	3407.05	-0.15534								32.3	0.1677	0.1524	0.1594					1700.81	7.88047	1700.81	8.80164	518.235	550.271	518.235	594.164																		-20.2634	0.000419352
3328.28	-0.31874	3328.28	-0.30109	3407.07	-0.17783	3407.07	-0.17625								32.4	0.1678	0.1524	0.1593					1699.2	8.02497	1699.2	8.90435	519.648	550.271	519.648	594.865																		-20.2531	0.000391543
3328.38	-0.23222	3328.38	-0.2591	3407.09	-0.16318	3407.09	-0.18531								32.5	0.1678	0.1524	0.1593					1697.6	8.26919	1697.6	9.18675	521.061	550.104	521.061	595.135																		-20.2427	0.000366122
3328.47	-0.13683	3328.47	-0.24574	3407.12	0.00171	3407.12	-0.15796								32.6	0.1678	0.1524	0.1594					1695.99	8.70544	1695.99	9.38685	522.473	550.263	522.473	594.859																		-20.2323	0.000343032
3328.56	-0.14432	3328.56	-0.20495	3407.14	0.0303	3407.14	-0.2401								32.7	0.1678	0.1524	0.1593					1694.38	9.07012	1694.38	9.64961	523.886	551.206	523.886	594.592																		-20.2219	0.000322224
3328.66	-0.18385	3328.66	-0.21429	3407.16	0.02311	3407.16	-0.26167								32.8	0.1678	0.1524	0.1593					1692.78	9.47113	1692.78	9.86491	525.298	552.565	525.298	594.598																		-20.2116	0.000303604
3328.75	-0.23228	3328.75	-0.25061	3407.19	0.08047	3407.19	-0.1854								32.9	0.1678	0.1524	0.1594					1691.17	9.70508	1691.17	10.0806	526.71	553.589	526.71	594.404																		-20.2012	0.00028711
3328.85	-0.23228	3328.85	-0.22671	3407.21	0.10736	3407.21	-0.22162								33	0.1678	0.1524	0.1593					1689.56	9.69923	1689.56	10.2982	528.121	554.089	528.121	593.832																		-20.1908	0.000272673
3328.94	-0.20491	3328.94	-0.16331	3407.23	-0.01073	3407.23	-0.21546								33.1	0.1678	0.1524	0.1593					1687.96	9.8151	1687.96	10.2426	529.533	554.315	529.533	593.355																		-20.1804	0.000260221
3329.03	-0.17163	3329.03	-0.12613	3407.26	-0.06684	3407.26	-0.23414								33.2	0.1678	0.1524	0.1594					1686.35	9.99394	1686.35	10.3623	530.944	554.214	530.944	593.339																		-20.1701	0.000249687
3329.13	-0.24812	3329.13	-0.08896	3407.28	-0.04593	3407.28	-0.14424								33.3	0.1678	0.1524	0.1593					1684.74	10.174	1684.74	10.5905	532.355	553.539	532.355	593.751																		-20.1597	0.000241001
3329.22	-0.13932	3329.22	-0.07161	3407.31	-0.07076	3407.31	-0.07236								33.4	0.1678	0.1524	0.1593					1683.13	10.4088	1683.13	10.7354	533.766	552.596	533.766	594.135																		-20.1493	0.000234102
3329.31	-0.02744	3329.31	-0.11698	3407.33	0.01013	3407.33	-0.03259								33.5	0.1678	0.1524	0.1594					1681.52	10.7454	1681.52	11.0017	535.176	552.086	535.176	594.052																		-20.1389	0.000228928
3329.41	-0.12795	3329.41	-0.12586	3407.35	0.02273	3407.35	-0.09654								33.6	0.1678	0.1524	0.1593					1679.91	11.1883	1679.91	11.3163	536.586	552.169	536.586	594.031																		-20.1286	0.000225426
3329.5	-0.0943	3329.5	-0.16688	3407.38	-0.11734	3407.38	-0.0696								33.7	0.1678	0.1524	0.1593					1678.3	11.5682	1678.3	11.7955	537.996	552.336	537.996	594.716																		-20.1182	0.000223545
3329.59	-0.19801	3329.59	-0.11307	3407.4	-0.21442	3407.4	0.0469								33.8	0.1678	0.1524	0.1594					1676.69	12.0175	1676.69	12.0763	539.406	552.219	539.406	595.365																		-20.1078	0.00022334
3329.69	-0.22793	3329.69	-0.08461	3407.42	-0.15206	3407.42	-0.04665								33.9	0.1678	0.1524	0.1593					1675.08	12.3585	1675.08	12.1716	540.816	552.034	540.816	595.148																		-20.0974	0.000224773
3329.78	-0.1788	3329.78	-0.15516	3407.45	-0.12667	3407.45	0.06286								34	0.1678	0.1524	0.1593					1673.47	12.7464	1673.47	12.4644	542.225	552.076	542.225	594.559																		-20.0871	0.000227705
3329.88	-0.24914	3329.88	-0.15561	3407.47	-0.05833	3407.47	0.06566								34.1	0.1678	0.1524	0.1594					1671.86	13.2462	1671.86	12.6129	543.634	552.302	543.634	594.109																		-20.0767	0.000232107
3329.97	-0.15621	3329.97	-0.17419	3407.49	0.00924	3407.49	0.07733								34.2	0.1678	0.1524	0.1593					1670.25	13.7612	1670.25	13.1642	545.043	552.63	545.043	593.553																		-20.0663	0.000237952
3330.06	-0.24857	3330.06	-0.10013	3407.52	-0.00195	3407.52	0.04353								34.3	0.1679	0.1524	0.1593					1668.63	14.2114	1668.63	13.6128	546.452	553	546.452	592.776																		-20.0559	0.00024522
3330.16	-0.17926	3330.16	-0.06184	3407.54	0.07781	3407.54	0.00559								34.4	0.1678	0.1524	0.1594					1667.02	14.864	1667.02	13.9182	547.86	553.198	547.86	592.225																		-20.0455	0.000253893
3330.25	-0.2451	3330.25	-0.14733	3407.56	0.0793	3407.56	0.01567								34.5	0.1678	0.1524	0.1594					1665.41	15.2971	1665.41	14.4008	549.268	553.177	549.268	592.469																		-20.0352	0.000263969
3330.34	-0.23435	3330.34	-0.22325	3407.59	0.04938	3407.59	-0.04675								34.6	0.1679	0.1524	0.1593					1663.8	15.9831	1663.8	14.9556	550.676	553.169	550.676	593.415																		-20.0248	0.000275415
3330.44	-0.26532	3330.44	-0.21501	3407.61	0.01475	3407.61	-0.08986								34.7	0.1679	0.1524	0.1594					1662.18	16.42	1662.18	15.4228	552.084	553.255	552.084	594.328																		-20.0144	0.000288233
3330.53	-0.17437	3330.53	-0.24446	3407.63	0.03511	3407.63	-0.12095								34.8	0.1678	0.1524	0.1594					1660.57	16.9088	1660.57	15.8041	553.491	553.263	553.491	594.839																		-20.004	0.000302415
3330.63	-0.18695	3330.63	-0.07998	3407.66	-0.14883	3407.66	-0.19751								34.9	0.1679	0.1524	0.1593					1658.96	17.7071	1658.96	16.2178	554.899	553.065	554.899	594.912																		-19.9937	0.000317953
3330.72	-0.13406	3330.72	-0.10066	3407.68	-0.3586	3407.68	-0.16574								35	0.1679	0.1524	0.1594					1657.34	18.4012	1657.34	16.8073	556.306	552.854	556.306	594.167																		-19.9833	0.00033484
3330.81	-0.08873	3330.81	-0.08797	3407.7	-0.33385	3407.7	-0.07652								35.1	0.1679	0.1524	0.1594					1655.73	19.1771	1655.73	17.2514	557.712	553.06	557.712	592.69																		-19.9729	0.000353067
3330.91	-0.07956	3330.91	-0.14882	3407.73	-0.26364	3407.73	-0.12057								35.2	0.1679	0.1524	0.1593					1654.11	19.8644	1654.11	18.0748	559.119	553.732	559.119	591.734																		-19.9626	0.000372624
3331	-0.16057	3331	-0.14725	3407.75	-0.198	3407.75	-0.0843								35.3	0.1679	0.1524	0.1594					1652.5	20.4651	1652.5	18.6014	560.525	554.391	560.525	592.233																		-19.9522	0.000393498
3331.09	-0.23309	3331.09	-0.09708	3407.77	-0.15865	3407.77	-0.08553								35.4	0.1679	0.1524	0.1594					1650.88	21.4248	1650.88	19.1495	561.931	554.758	561.931	593.398																		-19.9418	0.000415673
3331.19	-0.1764	3331.19	-0.12878	3407.8	0.01114	3407.8	-0.07215								35.5	0.168	0.1524	0.1593					1649.27	22.0524	1649.27	19.6216	563.337	554.862	563.337	593.895																		-19.9314	0.000439128
3331.28	-0.12484	3331.28	-0.0952	3407.82	0.04732	3407.82	-0.05463								35.6	0.1679	0.1524	0.1594					1647.65	22.8781	1647.65	20.3694	564.743	554.591	564.743	593.599																		-19.9211	0.000463837
3331.37	-0.11774	3331.37	-0.19759	3407.84	-0.01541	3407.84	-0.09645								35.7	0.1679	0.1524	0.1594					1646.03	23.5007	1646.03	21.0429	566.148	554.107	566.148	593.332																		-19.9107	0.000489771
3331.47	-0.12873	3331.47	-0.31077	3407.87	-0.00484	3407.87	-0.03565								35.8	0.168	0.1524	0.1593					1644.42	24.2614	1644.42	21.9608	567.553	554.039	567.553	593.57																		-19.9003	0.000516893
3331.56	-0.14731	3331.56	-0.28504	3407.89	0.0205	3407.89	-0.02998								35.9	0.168	0.1524	0.1594					1642.8	25.3335	1642.8	22.8142	568.958	554.531	568.958	594.134																		-19.8899	0.000545162
3331.66	-0.1659	3331.66	-0.20071	3407.91	0.00481	3407.91	-0.05089								36	0.1679	0.1524	0.1594					1641.18	26.2228	1641.18	23.8078	570.363	554.794	570.363	594.729																		-19.8795	0.000574542
3331.75	-0.26031	3331.75	-0.11725	3407.94	-0.06098	3407.94	-0.14403								36.1	0.168	0.1524	0.1593					1639.56	27.068	1639.56	24.5341	571.767	554.12	571.767	595.174																		-19.8692	0.000604955
3331.84	-0.30194	3331.84	-0.0788	3407.96	0.12624	3407.96	-0.08986								36.2	0.168	0.1524	0.1594					1637.95	27.7275	1637.95	25.381	573.172	553.057	573.172	595.271																		-19.8588	0.000636351
3331.94	-0.25984	3331.94	-0.10422	3407.98	0.07064	3407.98	-0.09921								36.3	0.1679	0.1524	0.1594					1636.33	28.463	1636.33	26.2117	574.575	552.779	574.575	595.049																		-19.8484	0.000668653
3332.03	-0.2864	3332.03	-0.1281	3408.01	0.10596	3408.01	-0.12155								36.4	0.168	0.1524	0.1593					1634.71	29.3042	1634.71	26.9068	575.979	553.332	575.979	595.008																		-19.838	0.000701804
3332.12	-0.29371	3332.12	-0.13192	3408.03	0.17676	3408.03	-0.13389								36.5	0.168	0.1524	0.1594					1633.09	29.9614	1633.09	27.7223	577.383	553.766	577.383	595.479																		-19.8277	0.000735709
3332.22	-0.25653	3332.22	-0.1482	3408.05	0.24205	3408.05	-0.15609								36.6	0.168	0.1524	0.1594					1631.47	30.4928	1631.47	28.6309	578.786	553.6	578.786	596.034																		-19.8173	0.000770285
3332.31	-0.18059	3332.31	-0.10377	3408.08	0.20919	3408.08	-0.14713								36.7	0.168	0.1524	0.1593					1629.85	31.1115	1629.85	29.5882	580.189	552.982	580.189	596.104																		-19.8069	0.000805447
3332.4	-0.05573	3332.4	-0.04658	3408.1	0.08471	3408.1	-0.20224								36.8	0.168	0.1524	0.1594					1628.23	31.7283	1628.23	30.6265	581.592	552.139	581.592	595.81																		-19.7965	0.00084109
3332.5	-0.00865	3332.5	-0.05426	3408.12	-0.02019	3408.12	-0.11431								36.9	0.168	0.1524	0.1594					1626.61	32.6232	1626.61	31.5449	582.995	551.398	582.995	595.682																		-19.7862	0.000877109
3332.59	-0.02724	3332.59	-0.02081	3408.15	0.07034	3408.15	-0.19437								37	0.168	0.1524	0.1593					1624.99	33.4208	1624.99	32.4475	584.397	551.056	584.397	595.818																		-19.7758	0.000913394
3332.69	-0.04138	3332.69	0.02684	3408.17	-0.05251	3408.17	-0.33788								37.1	0.168	0.1524	0.1594					1623.37	33.8638	1623.37	33.0987	585.799	551.172	585.799	595.901																		-19.7654	0.000949846
3332.78	-0.04138	3332.78	-0.00244	3408.19	0.04613	3408.19	-0.31304								37.2	0.168	0.1524	0.1594					1621.74	34.2743	1621.74	33.9394	587.201	551.651	587.201	596.203																		-19.755	0.000986358
3332.87	-0.04138	3332.87	-0.00933	3408.22	0.0728	3408.22	-0.24273								37.3	0.168	0.1524	0.1593					1620.12	34.7128	1620.12	34.9243	588.603	552.216	588.603	597.359																		-19.7447	0.00102
3332.97	-0.04432	3332.97	-0.02592	3408.24	0.07025	3408.24	-0.17183								37.4	0.168	0.1524	0.1594					1618.5	34.87	1618.5	35.9346	590.004	552.57	590.004	598.931																		-19.7343	0.00106
3333.06	-0.05316	3333.06	0.04264	3408.27	0.09307	3408.27	-0.18531								37.5	0.168	0.1524	0.1594					1616.88	35.0901	1616.88	36.7175	591.405	552.831	591.405	599.885																		-19.7239	0.0011
3333.15	-0.00513	3333.15	-0.04449	3408.29	-0.00464	3408.29	-0.18531								37.6	0.168	0.1524	0.1593					1615.25	35.2533	1615.25	37.2621	592.806	553.302	592.806	600.29																		-19.7135	0.00113
3333.25	-0.01943	3333.25	-0.08024	3408.31	-0.03416	3408.31	-0.1521								37.7	0.168	0.1524	0.1594					1613.63	35.7498	1613.63	37.9391	594.207	553.706	594.207	600.904																		-19.7032	0.00117
3333.34	0.01496	3333.34	-0.09789	3408.34	-0.20175	3408.34	-0.15382								37.8	0.168	0.1524	0.1594					1612.01	36.3234	1612.01	38.3075	595.608	553.474	595.608	601.619																		-19.6928	0.0012
3333.43	-0.00363	3333.43	-0.10003	3408.36	-0.26762	3408.36	-0.10737								37.9	0.168	0.1524	0.1594					1610.38	36.8424	1610.38	38.9108	597.008	552.88	597.008	601.685																		-19.6824	0.00124
3333.53	-0.02221	3333.53	-0.19296	3408.38	-0.21365	3408.38	-0.04026								38	0.1681	0.1524	0.1594					1608.76	37.1825	1608.76	39.2284	598.408	552.633	598.408	601.278																		-19.672	0.00127
3333.62	-0.07782	3333.62	-0.17483	3408.41	-0.18762	3408.41	-0.08765								38.1	0.168	0.1524	0.1594					1607.13	37.4533	1607.13	39.634	599.808	552.658	599.808	601.447																		-19.6617	0.0013
3333.72	-0.06155	3333.72	-0.19226	3408.43	0.02094	3408.43	0.01601								38.2	0.1681	0.1524	0.1594					1605.51	37.4221	1605.51	40.0448	601.207	552.531	601.207	602.253																		-19.6513	0.00134
3333.81	-0.02546	3333.81	-0.28087	3408.45	0.01397	3408.45	-0.13385								38.3	0.1681	0.1524	0.1593					1603.88	37.1748	1603.88	40.6474	602.607	552.35	602.607	602.595																		-19.6409	0.00137
3333.9	-0.05629	3333.9	-0.20378	3408.48	0.16638	3408.48	-0.1615								38.4	0.1681	0.1524	0.1594					1602.26	36.9504	1602.26	41.0747	604.006	552.414	604.006	602.016																		-19.6305	0.0014
3334	-0.14297	3334	-0.25934	3408.5	0.12456	3408.5	-0.15368								38.5	0.1681	0.1524	0.1594					1600.63	36.9658	1600.63	41.166	605.405	552.723	605.405	601.008																		-19.6201	0.00142
3334.09	-0.17192	3334.09	-0.23771	3408.52	0.0911	3408.52	-0.19969								38.6	0.1681	0.1524	0.1594					1599	37.0137	1599	41.2407	606.803	552.984	606.803	599.889																		-19.6098	0.00145
3334.18	-0.09754	3334.18	-0.23152	3408.55	0.09056	3408.55	-0.24258								38.7	0.1681	0.1524	0.1594					1597.38	37.1149	1597.38	41.4192	608.202	552.975	608.202	598.666																		-19.5994	0.00148
3334.28	-0.15451	3334.28	-0.21653	3408.57	0.03943	3408.57	-0.20656								38.8	0.1681	0.1524	0.1594					1595.75	37.3872	1595.75	41.5228	609.6	552.883	609.6	597.438																		-19.589	0.0015
3334.37	-0.20399	3334.37	-0.12551	3408.59	-0.02364	3408.59	-0.21297								38.9	0.1681	0.1524	0.1593					1594.12	37.5189	1594.12	41.6938	610.998	552.922	610.998	596.428																		-19.5786	0.00152
3334.47	-0.17124	3334.47	-0.08391	3408.62	0.02843	3408.62	-0.23914								39	0.1681	0.1524	0.1594					1592.5	37.4583	1592.5	41.7109	612.396	552.81	612.396	596.042																		-19.5683	0.00154
3334.56	-0.19637	3334.56	-0.11925	3408.64	0.0946	3408.64	-0.27752								39.1	0.1681	0.1524	0.1594					1590.87	37.2467	1590.87	41.6678	613.793	552.328	613.793	596.431																		-19.5579	0.00156
3334.65	-0.17425	3334.65	-0.12309	3408.66	0.06109	3408.66	-0.27957								39.2	0.1681	0.1524	0.1594					1589.24	36.9762	1589.24	41.6148	615.191	551.938	615.191	596.87																		-19.5475	0.00158
3334.75	-0.14344	3334.75	-0.09203	3408.69	0.03412	3408.69	-0.17026								39.3	0.1681	0.1524	0.1594					1587.61	36.6745	1587.61	41.5808	616.588	552.021	616.588	596.543																		-19.5372	0.0016
3334.84	-0.1488	3334.84	-0.09078	3408.71	-0.038	3408.71	-0.20056								39.4	0.1681	0.1524	0.1594					1585.98	36.6668	1585.98	41.1616	617.985	552.224	617.985	595.712																		-19.5268	0.00161
3334.93	-0.13298	3334.93	-0.09789	3408.73	-0.08722	3408.73	-0.20229								39.5	0.1681	0.1524	0.1594					1584.35	36.5887	1584.35	41.1387	619.381	552.263	619.381	595.118																		-19.5164	0.00162
3335.03	-0.13968	3335.03	-0.10886	3408.76	-0.16779	3408.76	-0.2351								39.6	0.1681	0.1524	0.1594					1582.72	36.2317	1582.72	40.7411	620.778	552.284	620.778	594.898																		-19.506	0.00164
3335.12	-0.19778	3335.12	-0.12745	3408.78	-0.14919	3408.78	-0.21419								39.7	0.1681	0.1524	0.1594					1581.09	36.0615	1581.09	40.6548	622.174	552.185	622.174	594.83																		-19.4956	0.00165
3335.21	-0.20239	3335.21	-0.12611	3408.8	-0.08512	3408.8	-0.15991								39.8	0.1681	0.1524	0.1594					1579.46	35.9238	1579.46	40.2184	623.57	551.914	623.57	594.884																		-19.4853	0.00166
3335.31	-0.12771	3335.31	-0.11698	3408.83	-0.05325	3408.83	-0.2057								39.9	0.1682	0.1524	0.1594					1577.83	35.7008	1577.83	40.0278	624.965	551.747	624.965	595.115																		-19.4749	0.00166
3335.4	-0.06165	3335.4	-0.14385	3408.85	-0.14183	3408.85	-0.25734								40	0.1681	0.1524	0.1594					1576.2	35.4305	1576.2	40.0291	626.361	551.445	626.361	595.423																		-19.4645	0.00167
3335.5	-0.0921	3335.5	-0.20807	3408.87	-0.2673	3408.87	-0.11242								40.1	0.1681	0.1524	0.1594					1574.57	34.9936	1574.57	39.8616	627.756	550.521	627.756	595.577																		-19.4541	0.00167
3335.59	-0.14002	3335.59	-0.21881	3408.9	-0.39276	3408.9	-0.05305								40.2	0.1682	0.1524	0.1594					1572.94	35.0322	1572.94	39.7906	629.151	549.263	629.151	595.435																		-19.4438	0.00168
3335.68	-0.16988	3335.68	-0.1817	3408.92	-0.33052	3408.92	-0.18304								40.3	0.1681	0.1524	0.1594					1571.3	34.7377	1571.3	39.7394	630.546	548.354	630.546	595.042																		-19.4334	0.00168
3335.78	-0.22359	3335.78	-0.20723	3408.94	-0.17211	3408.94	-0.15009								40.4	0.1682	0.1524	0.1594					1569.67	34.8631	1569.67	39.6756	631.941	548.048	631.941	594.443																		-19.423	0.00168
3335.87	-0.16857	3335.87	-0.19287	3408.97	-0.09621	3408.97	-0.18055								40.5	0.1682	0.1524	0.1594					1568.04	34.6897	1568.04	39.7916	633.335	548.115	633.335	593.797																		-19.4126	0.00168
3335.96	-0.17374	3335.96	-0.12886	3408.99	-0.05775	3408.99	-0.19051								40.6	0.1682	0.1524	0.1594					1566.4	34.6782	1566.4	39.362	634.729	548.113	634.729	593.63																		-19.4023	0.00168
3336.06	-0.18601	3336.06	-0.14429	3409.01	0.000112	3409.01	-0.11121								40.7	0.1681	0.1524	0.1594					1564.77	34.576	1564.77	39.0918	636.123	547.792	636.123	594.156																		-19.3919	0.00167
3336.15	-0.13254	3336.15	-0.15152	3409.04	-0.12492	3409.04	-0.05915								40.8	0.1682	0.1524	0.1594					1563.14	34.2816	1563.14	38.5795	637.516	547.379	637.516	594.596																		-19.3815	0.00167
3336.24	-0.18387	3336.24	-0.26391	3409.06	-0.2954	3409.06	-0.04465								40.9	0.1682	0.1524	0.1594					1561.5	34.0793	1561.5	38.4707	638.91	547.292	638.91	594.057																		-19.3711	0.00166
3336.34	-0.20533	3336.34	-0.30395	3409.08	-0.20603	3409.08	-0.05168								41	0.1682	0.1524	0.1594					1559.87	33.8572	1559.87	38.1415	640.303	547.634	640.303	592.732																		-19.3608	0.00166
3336.43	-0.19214	3336.43	-0.27167	3409.11	-0.1644	3409.11	-0.03598								41.1	0.1682	0.1524	0.1594					1558.23	33.4473	1558.23	37.6233	641.696	548.169	641.696	591.633																		-19.3504	0.00165
3336.53	-0.25293	3336.53	-0.18165	3409.13	-0.11523	3409.13	-0.03259								41.2	0.1682	0.1524	0.1594					1556.6	33.3991	1556.6	37.3979	643.089	548.565	643.089	591.484																		-19.34	0.00164
3336.62	-0.16076	3336.62	-0.1194	3409.15	-0.12961	3409.15	-0.05218								41.3	0.1682	0.1524	0.1594					1554.96	33.0218	1554.96	37.1571	644.481	548.677	644.481	592.307																		-19.3296	0.00163
3336.71	-0.18452	3336.71	-0.13607	3409.18	-0.11719	3409.18	-0.09193								41.4	0.1682	0.1524	0.1594					1553.33	33.05	1553.33	36.8901	645.874	548.656	645.874	593.604																		-19.3193	0.00162
3336.81	-0.09865	3336.81	-0.13466	3409.2	-0.00729	3409.2	-0.09728								41.5	0.1682	0.1524	0.1594					1551.69	32.9736	1551.69	36.8518	647.266	548.612	647.266	594.469																		-19.3089	0.00161
3336.9	-0.09501	3336.9	-0.11698	3409.23	0.05738	3409.23	-0.04026								41.6	0.1682	0.1524	0.1594					1550.05	32.9744	1550.05	36.4892	648.657	548.534	648.657	594.279																		-19.2985	0.0016
3336.99	-0.02107	3336.99	-0.11658	3409.25	0.14518	3409.25	-0.00597								41.7	0.1682	0.1524	0.1594					1548.42	32.6695	1548.42	36.3379	650.049	548.497	650.049	593.518																		-19.2881	0.00159
3337.09	0.03469	3337.09	-0.09799	3409.27	0.13803	3409.27	-0.00376								41.8	0.1682	0.1524	0.1594					1546.78	32.4799	1546.78	35.9257	651.44	548.507	651.44	592.947																		-19.2778	0.00158
3337.18	0.07196	3337.18	-0.17186	3409.3	0.08504	3409.3	-0.06937								41.9	0.1682	0.1524	0.1594					1545.14	32.1893	1545.14	35.6136	652.832	548.542	652.832	592.503																		-19.2674	0.00157
3337.27	0.03718	3337.27	-0.06632	3409.32	0.08728	3409.32	-0.12195								42	0.1682	0.1524	0.1594					1543.5	31.7844	1543.5	35.424	654.223	548.556	654.223	592.16																		-19.257	0.00156
3337.37	0.01749	3337.37	-0.05971	3409.34	0.17354	3409.34	-0.14286								42.1	0.1683	0.1524	0.1594					1541.86	31.527	1541.86	34.9457	655.613	548.135	655.613	592.412																		-19.2466	0.00155
3337.46	0.08382	3337.46	-0.09368	3409.37	0.07847	3409.37	-0.1305								42.2	0.1682	0.1524	0.1594					1540.22	31.2442	1540.22	34.949	657.004	547.126	657.004	593.051																		-19.2362	0.00154
3337.56	0.09225	3337.56	-0.03197	3409.39	-0.03099	3409.39	-0.1465								42.3	0.1683	0.1524	0.1594					1538.59	31.0656	1538.59	34.4832	658.394	546.31	658.394	593.245																		-19.2259	0.00153
3337.65	-0.01959	3337.65	-0.03751	3409.41	-0.09143	3409.41	-0.14476								42.4	0.1683	0.1524	0.1594					1536.95	30.9807	1536.95	34.3882	659.784	546.256	659.784	592.762																		-19.2155	0.00151
3337.74	0.02052	3337.74	0.0058	3409.44	-0.09143	3409.44	-0.11496								42.5	0.1683	0.1524	0.1594					1535.31	31.0475	1535.31	34.4858	661.174	546.439	661.174	592.039																		-19.2051	0.0015
3337.84	-0.09977	3337.84	-0.02827	3409.46	-0.09626	3409.46	-0.15196								42.6	0.1683	0.1524	0.1594					1533.67	31.0435	1533.67	34.0577	662.563	546.404	662.563	591.638																		-19.1947	0.00149
3337.93	-0.18024	3337.93	-0.04062	3409.48	-0.07729	3409.48	-0.16622								42.7	0.1683	0.1524	0.1594					1532.03	30.9468	1532.03	33.9562	663.953	546.426	663.953	591.651																		-19.1844	0.00148
3338.02	-0.16617	3338.02	0.02921	3409.51	0.00186	3409.51	-0.16622								42.8	0.1683	0.1524	0.1594					1530.38	30.8797	1530.38	33.6478	665.342	546.62	665.342	591.604																		-19.174	0.00147
3338.12	-0.14246	3338.12	-0.02595	3409.53	0.06426	3409.53	-0.14564								42.9	0.1683	0.1524	0.1594					1528.74	30.8323	1528.74	33.4156	666.731	546.621	666.731	591.378																		-19.1636	0.00146
3338.21	-0.17571	3338.21	-0.08563	3409.55	0.05103	3409.55	-0.09171								43	0.1683	0.1524	0.1594					1527.1	30.5848	1527.1	33.2439	668.119	546.122	668.119	591.307																		-19.1532	0.00145
3338.3	-0.15673	3338.3	-0.12281	3409.58	0.02311	3409.58	-0.0847								43.1	0.1683	0.1524	0.1594					1525.46	30.3922	1525.46	32.9164	669.508	545.341	669.508	591.258																		-19.1429	0.00144
3338.4	-0.13683	3338.4	-0.14803	3409.6	0.07036	3409.6	-0.04261								43.2	0.1683	0.1524	0.1594					1523.82	30.316	1523.82	32.9005	670.896	544.833	670.896	590.826																		-19.1325	0.00142
3338.49	-0.06812	3338.49	-0.17807	3409.62	0.16823	3409.62	0.02012								43.3	0.1683	0.1524	0.1594					1522.18	30.4324	1522.18	32.6163	672.284	544.754	672.284	590.206																		-19.1221	0.00141
3338.59	-0.04419	3338.59	-0.0948	3409.65	0.23189	3409.65	-0.0129								43.4	0.1683	0.1524	0.1594					1520.53	30.2525	1520.53	32.5574	673.672	544.893	673.672	590.018																		-19.1118	0.0014
3338.68	-0.05002	3338.68	-0.04242	3409.67	0.15037	3409.67	0.01831								43.5	0.1683	0.1524	0.1594					1518.89	30.3719	1518.89	32.2893	675.059	545.277	675.059	590.531																		-19.1014	0.0014
3338.77	-0.04138	3338.77	-0.05971	3409.69	0.08764	3409.69	0.00289								43.6	0.1684	0.1524	0.1594					1517.25	30.404	1517.25	32.1758	676.446	545.932	676.446	591.451																		-19.091	0.00139
3338.87	-0.05082	3338.87	-0.15412	3409.72	0.01915	3409.72	0.09888								43.7	0.1683	0.1524	0.1594					1515.6	30.3552	1515.6	32.2303	677.833	546.52	677.833	592.294																		-19.0806	0.00138
3338.96	-0.0426	3338.96	-0.26849	3409.74	-0.04175	3409.74	-0.02475								43.8	0.1684	0.1524	0.1594					1513.96	30.2349	1513.96	32.1629	679.22	546.792	679.22	592.505																		-19.0702	0.00137
3339.05	-0.02229	3339.05	-0.27192	3409.76	-0.13789	3409.76	-0.06137								43.9	0.1684	0.1524	0.1594					1512.31	29.8599	1512.31	31.8061	680.607	546.802	680.607	591.667																		-19.0599	0.00136
3339.15	0.00151	3339.15	-0.20302	3409.79	-0.10159	3409.79	-0.02923								44	0.1683	0.1524	0.1594					1510.67	29.5866	1510.67	31.6361	681.993	546.529	681.993	590.458																		-19.0495	0.00136
3339.24	0.03498	3339.24	-0.12864	3409.81	-0.06725	3409.81	0.05172								44.1	0.1684	0.1524	0.1594					1509.02	29.6285	1509.02	31.6236	683.38	546.159	683.38	590.203																		-19.0391	0.00135
3339.34	0.0142	3339.34	-0.11698	3409.83	-0.1063	3409.83	0.12654								44.2	0.1684	0.1524	0.1594					1507.38	29.588	1507.38	31.645	684.765	546.338	684.765	590.929																		-19.0287	0.00134
3339.43	-0.03514	3339.43	-0.14268	3409.86	0.02297	3409.86	0.07247								44.3	0.1684	0.1524	0.1594					1505.73	29.6798	1505.73	31.525	686.151	547.177	686.151	591.657																		-19.0184	0.00134
3339.52	-0.07231	3339.52	-0.2111	3409.88	0.0607	3409.88	0.02585								44.4	0.1684	0.1524	0.1594					1504.09	29.701	1504.09	31.4915	687.537	547.82	687.537	592.003																		-19.008	0.00133
3339.62	-0.09865	3339.62	-0.2777	3409.9	-0.05325	3409.9	-0.01474								44.5	0.1684	0.1524	0.1594					1502.44	30.0275	1502.44	31.5067	688.922	547.562	688.922	591.964																		-18.9976	0.00132
3339.71	-0.09865	3339.71	-0.37555	3409.93	-0.03185	3409.93	-0.04176								44.6	0.1684	0.1524	0.1594					1500.79	29.8927	1500.79	31.8072	690.307	546.583	690.307	591.444																		-18.9872	0.00132
3339.8	-0.12071	3339.8	-0.42531	3409.95	0.09989	3409.95	-0.08986								44.7	0.1684	0.1524	0.1594					1499.14	29.8309	1499.14	31.6916	691.692	545.523	691.692	590.63																		-18.9769	0.00131
3339.9	-0.17846	3339.9	-0.3157	3409.97	0.13664	3409.97	-0.08316								44.8	0.1684	0.1524	0.1594					1497.5	29.6891	1497.5	31.5308	693.076	544.839	693.076	590.026																		-18.9665	0.00131
3339.99	-0.12455	3339.99	-0.34266	3410	0.09095	3410	-0.12189								44.9	0.1684	0.1524	0.1594					1495.85	29.4154	1495.85	31.5317	694.461	544.612	694.461	589.902																		-18.9561	0.0013
3340.08	-0.15592	3340.08	-0.28923	3410.02	0.1631	3410.02	-0.13361								45	0.1684	0.1524	0.1594					1494.2	29.5665	1494.2	31.6936	695.845	544.69	695.845	589.785																		-18.9457	0.0013
3340.18	-0.14632	3340.18	-0.0812	3410.04	0.16014	3410.04	-0.04122								45.1	0.1684	0.1524	0.1594					1492.55	29.611	1492.55	31.6445	697.229	544.802	697.229	589.104																		-18.9354	0.00129
3340.27	-0.08146	3340.27	-0.09789	3410.07	0.14652	3410.07	-0.0135								45.2	0.1684	0.1524	0.1594					1490.9	29.5377	1490.9	31.6644	698.613	544.807	698.613	588.413																		-18.925	0.00129
3340.37	-0.09586	3340.37	-0.10208	3410.09	0.09353	3410.09	-0.0135								45.3	0.1684	0.1524	0.1594					1489.25	29.6849	1489.25	31.643	699.996	544.831	699.996	588.75																		-18.9146	0.00129
3340.46	-0.06315	3340.46	-0.15249	3410.11	0.22135	3410.11	-0.11923								45.4	0.1684	0.1524	0.1594					1487.6	29.674	1487.6	31.8879	701.379	545.018	701.379	589.918																		-18.9042	0.00128
3340.55	-0.11657	3340.55	-0.09712	3410.14	0.18963	3410.14	-0.12945								45.5	0.1684	0.1524	0.1594					1485.95	29.8721	1485.95	31.8601	702.762	545.414	702.762	590.815																		-18.8939	0.00128
3340.65	-0.06081	3340.65	-0.05994	3410.16	-0.08709	3410.16	-0.2044								45.6	0.1684	0.1524	0.1594					1484.3	29.7585	1484.3	31.8049	704.145	545.852	704.145	591.041																		-18.8835	0.00127
3340.74	-0.02352	3340.74	-0.07819	3410.18	-0.04527	3410.18	-0.19641								45.7	0.1684	0.1524	0.1594					1482.65	29.8078	1482.65	31.4021	705.528	545.844	705.528	591.061																		-18.8731	0.00127
3340.83	-0.05823	3340.83	-0.0788	3410.21	0.014	3410.21	-0.16041								45.8	0.1684	0.1524	0.1594					1481	29.8447	1481	31.2196	706.91	545.25	706.91	591.362																		-18.8627	0.00126
3340.93	-0.09541	3340.93	-0.20108	3410.23	0.01167	3410.23	-0.10132								45.9	0.1684	0.1524	0.1594					1479.35	29.743	1479.35	31.1722	708.292	544.75	708.292	592.019																		-18.8524	0.00126
3341.02	-0.13258	3341.02	-0.26333	3410.26	-0.00634	3410.26	-0.07041								46	0.1685	0.1524	0.1594					1477.7	29.7746	1477.7	30.8045	709.674	544.885	709.674	592.65																		-18.842	0.00125
3341.11	-0.10391	3341.11	-0.25324	3410.28	0.12548	3410.28	-0.05257								46.1	0.1684	0.1524	0.1594					1476.04	29.7046	1476.04	30.609	711.056	545.409	711.056	592.76																		-18.8316	0.00125
3341.21	-0.08269	3341.21	-0.18678	3410.3	0.13054	3410.3	-0.11827								46.2	0.1684	0.1524	0.1594					1474.39	29.718	1474.39	30.5392	712.437	545.979	712.437	592.372																		-18.8212	0.00124
3341.3	-0.04865	3341.3	-0.17425	3410.33	0.10364	3410.33	-0.15131								46.3	0.1685	0.1524	0.1594					1472.74	29.7213	1472.74	30.5531	713.818	546.391	713.818	591.938																		-18.8108	0.00123
3341.4	-0.11615	3341.4	-0.09949	3410.35	0.2501	3410.35	-0.18061								46.4	0.1685	0.1524	0.1594					1471.09	29.6063	1471.09	30.8483	715.199	546.331	715.199	591.609																		-18.8005	0.00123
3341.49	-0.12238	3341.49	-0.15105	3410.37	0.30839	3410.37	-0.16675								46.5	0.1684	0.1524	0.1594					1469.43	29.8278	1469.43	30.8407	716.58	545.836	716.58	591.138																		-18.7901	0.00122
3341.58	-0.06195	3341.58	-0.16031	3410.4	0.26226	3410.4	-0.0135								46.6	0.1685	0.1524	0.1594					1467.78	29.8928	1467.78	31.0299	717.961	545.391	717.961	590.375																		-18.7797	0.00121
3341.68	-0.02794	3341.68	-0.11483	3410.42	0.09101	3410.42	-0.01661								46.7	0.1685	0.1524	0.1594					1466.12	30.0645	1466.12	31.2567	719.341	545.279	719.341	589.508																		-18.7693	0.0012
3341.77	-0.03523	3341.77	-0.05907	3410.44	-0.15363	3410.44	-0.03752								46.8	0.1684	0.1524	0.1594					1464.47	30.0394	1464.47	31.3054	720.721	545.271	720.721	588.891																		-18.759	0.0012
3341.86	-0.02894	3341.86	-0.04062	3410.47	-0.12729	3410.47	-0.09893								46.9	0.1685	0.1524	0.1594					1462.81	29.9594	1462.81	31.4179	722.101	545.044	722.101	588.521																		-18.7486	0.00119
3341.96	-0.01035	3341.96	-0.04062	3410.49	-0.01897	3410.49	-0.09961								47	0.1685	0.1524	0.1594					1461.16	29.9713	1461.16	31.2548	723.481	544.773	723.481	588.083																		-18.7382	0.00118
3342.05	0.01967	3342.05	-0.04062	3410.51	-0.04963	3410.51	-0.0048								47.1	0.1685	0.1524	0.1594					1459.5	30.2524	1459.5	31.3851	724.86	544.833	724.86	587.865																		-18.7279	0.00117
3342.14	0.00219	3342.14	-0.04062	3410.54	-0.14716	3410.54	-0.0135								47.2	0.1685	0.1524	0.1594					1457.85	30.3916	1457.85	31.5983	726.239	545.135	726.239	588.537																		-18.7175	0.00116
3342.24	-0.04315	3342.24	-0.01977	3410.56	-0.05554	3410.56	0.07069								47.3	0.1685	0.1524	0.1594					1456.19	30.4998	1456.19	31.5871	727.618	545.344	727.618	589.727																		-18.7071	0.00115
3342.33	-0.07039	3342.33	0.01741	3410.58	0.08004	3410.58	0.10104								47.4	0.1685	0.1524	0.1594					1454.53	30.2795	1454.53	31.5582	728.997	545.44	728.997	590.323																		-18.6967	0.00114
3342.43	-0.06072	3342.43	0.04516	3410.61	0.11714	3410.61	0.03035								47.5	0.1685	0.1524	0.1594					1452.88	30.3541	1452.88	31.5504	730.376	545.747	730.376	590.138																		-18.6864	0.00113
3342.52	-0.0503	3342.52	0.08158	3410.63	0.00281	3410.63	-0.03138								47.6	0.1685	0.1524	0.1594					1451.22	30.4268	1451.22	31.6677	731.754	546.393	731.754	589.883																		-18.676	0.00112
3342.61	-0.06047	3342.61	0.12893	3410.65	-0.0577	3410.65	0.01356								47.7	0.1685	0.1524	0.1594					1449.56	30.8435	1449.56	31.868	733.132	547.01	733.132	589.987																		-18.6656	0.00111
3342.71	-0.06047	3342.71	0.14236	3410.68	-0.10357	3410.68	-0.08291								47.8	0.1685	0.1524	0.1594					1447.9	30.8284	1447.9	31.7916	734.51	547.201	734.51	590.221																		-18.6552	0.0011
3342.8	-0.09011	3342.8	0.1386	3410.7	-0.14284	3410.7	-0.09871								47.9	0.1686	0.1524	0.1594					1446.24	30.8636	1446.24	31.9721	735.888	546.966	735.888	590.169																		-18.6448	0.00108
3342.89	-0.11611	3342.89	0.12956	3410.72	-0.09118	3410.72	-0.04796								48	0.1685	0.1524	0.1595					1444.58	31.0718	1444.58	31.856	737.265	546.599	737.265	589.898																		-18.6345	0.00107
3342.99	-0.05394	3342.99	0.06098	3410.75	0.03238	3410.75	-0.03275								48.1	0.1685	0.1524	0.1594					1442.93	31.4664	1442.93	32.259	738.642	546.404	738.642	589.779																		-18.6241	0.00106
3343.08	-0.02091	3343.08	-0.02605	3410.77	0.07681	3410.77	-0.03972								48.2	0.1686	0.1524	0.1594					1441.27	31.6032	1441.27	32.5904	740.019	546.5	740.019	589.737																		-18.6137	0.00105
3343.17	-0.06587	3343.17	-0.03021	3410.79	0.04814	3410.79	-0.01818								48.3	0.1685	0.1524	0.1595					1439.61	31.6099	1439.61	32.3622	741.396	546.81	741.396	589.471																		-18.6033	0.00104
3343.27	-0.09914	3343.27	0.08811	3410.82	0.132	3410.82	-0.03932								48.4	0.1685	0.1524	0.1594					1437.95	31.5334	1437.95	32.2923	742.772	547.203	742.772	589.062																		-18.593	0.00103
3343.36	-0.14274	3343.36	0.07831	3410.84	0.17353	3410.84	-0.10205								48.5	0.1686	0.1524	0.1594					1436.29	31.6653	1436.29	32.3194	744.149	547.471	744.149	588.901																		-18.5826	0.00102
3343.46	-0.09087	3343.46	0.08134	3410.86	0.13861	3410.86	-0.09034								48.6	0.1686	0.1524	0.1595					1434.62	31.91	1434.62	32.3564	745.525	547.318	745.525	589.323																		-18.5722	0.00101
3343.55	-0.0537	3343.55	0.03574	3410.89	0.04086	3410.89	-0.08182								48.7	0.1685	0.1524	0.1594					1432.96	32.2074	1432.96	32.4443	746.901	546.797	746.901	590.318																		-18.5618	0.000996764
3343.64	-0.02517	3343.64	0.02131	3410.91	0.01995	3410.91	0.01836								48.8	0.1686	0.1524	0.1594					1431.3	32.3357	1431.3	32.7788	748.276	546.359	748.276	591.469																		-18.5515	0.000987516
3343.74	-0.039	3343.74	-0.05733	3410.93	0.01896	3410.93	-0.02844								48.9	0.1686	0.1524	0.1595					1429.64	32.5904	1429.64	32.8242	749.652	546.161	749.652	592.234																		-18.5411	0.000978934
3343.83	-0.03544	3343.83	-0.03123	3410.96	0.10209	3410.96	-0.07077								49	0.1686	0.1524	0.1594					1427.98	32.8616	1427.98	32.9143	751.027	546.109	751.027	592.318																		-18.5307	0.000971127
3343.92	-0.15454	3343.92	0.05896	3410.98	0.16721	3410.98	-0.09664								49.1	0.1686	0.1524	0.1594					1426.31	33.0448	1426.31	33.3082	752.402	546.421	752.402	591.728																		-18.5203	0.000964198
3344.02	-0.13421	3344.02	0.11035	3411	0.12541	3411	-0.1176								49.2	0.1686	0.1524	0.1595					1424.65	33.2232	1424.65	33.4495	753.777	547.216	753.777	590.578																		-18.51	0.000958249
3344.11	-0.07882	3344.11	0.07207	3411.03	0.09947	3411.03	-0.08443								49.3	0.1686	0.1524	0.1594					1422.99	33.128	1422.99	33.4364	755.151	548.111	755.151	589.181																		-18.4996	0.000953394
3344.21	-0.04165	3344.21	-0.02087	3411.05	0.04314	3411.05	-0.09894								49.4	0.1686	0.1524	0.1594					1421.32	33.137	1421.32	33.5629	756.526	548.818	756.526	588.162																		-18.4892	0.000949728
3344.3	-0.15211	3344.3	-0.11381	3411.07	0.07082	3411.07	-0.02943								49.5	0.1686	0.1524	0.1595					1419.66	33.0919	1419.66	33.5955	757.9	549.368	757.9	588.022																		-18.4788	0.000947346
3344.39	-0.10207	3344.39	-0.06313	3411.1	0.08038	3411.1	-0.06667								49.6	0.1686	0.1524	0.1594					1417.99	32.9882	1417.99	33.9716	759.274	549.503	759.274	588.714																		-18.4685	0.000946654
3344.49	-0.0812	3344.49	-0.07716	3411.12	0.09992	3411.12	-0.12986								49.7	0.1686	0.1524	0.1594					1416.33	32.8936	1416.33	34.2413	760.647	548.905	760.647	589.678																		-18.4581	0.000947732
3344.58	-0.1304	3344.58	-0.04491	3411.14	0.10718	3411.14	-0.19303								49.8	0.1687	0.1524	0.1594					1414.66	32.8948	1414.66	34.5235	762.021	548.052	762.021	590.255																		-18.4477	0.000950337
3344.67	-0.12039	3344.67	-0.08995	3411.17	-0.00966	3411.17	-0.12533								49.9	0.1686	0.1524	0.1594					1413	32.9343	1413	34.4275	763.394	547.624	763.394	590.242																		-18.4373	0.000954537
3344.77	-0.13368	3344.77	-0.11383	3411.19	-0.16511	3411.19	-0.16165								50	0.1687	0.1524	0.1594					1411.33	33.1026	1411.33	34.3207	764.767	547.523	764.767	590.041																		-18.427	0.000960371
3344.86	-0.1677	3344.86	-0.14786	3411.22	-0.17452	3411.22	-0.14764								50.1	0.1687	0.1524	0.1594					1409.67	33.2096	1409.67	34.5177	766.14	547.46	766.14	590.113																		-18.4166	0.000967886
3344.95	-0.11527	3344.95	-0.15516	3411.24	-0.06278	3411.24	-0.16617								50.2	0.1687	0.1524	0.1594					1408	33.3664	1408	34.6833	767.512	547.508	767.512	590.458																		-18.4062	0.000977111
3345.05	-0.09865	3345.05	-0.06857	3411.26	-0.09876	3411.26	-0.10529								50.3	0.1687	0.1524	0.1594					1406.33	33.4744	1406.33	34.6386	768.885	547.645	768.885	590.772																		-18.3958	0.000988059
3345.14	-0.12651	3345.14	-0.01277	3411.29	-0.10322	3411.29	-0.03707								50.4	0.1687	0.1524	0.1594					1404.67	33.7563	1404.67	34.6168	770.257	547.74	770.257	590.991																		-18.3854	0.001
3345.24	-0.15026	3345.24	0.03784	3411.31	-0.2266	3411.31	0.00152								50.5	0.1687	0.1524	0.1594					1403	34.0617	1403	35.0219	771.629	547.9	771.629	591.346																		-18.3751	0.00102
3345.33	-0.143	3345.33	-0.02271	3411.33	-0.19589	3411.33	0.00559								50.6	0.1687	0.1524	0.1594					1401.33	34.4151	1401.33	35.6953	773	548.146	773	591.536																		-18.3647	0.00103
3345.42	-0.14925	3345.42	-0.02245	3411.36	-0.18688	3411.36	0.08023								50.7	0.1687	0.1524	0.1594					1399.66	34.4641	1399.66	35.8926	774.372	548.141	774.372	590.657																		-18.3543	0.00105
3345.52	-0.17976	3345.52	-0.06203	3411.38	-0.22228	3411.38	0.10104								50.8	0.1687	0.1524	0.1595					1397.99	34.5455	1397.99	36.0818	775.743	547.63	775.743	588.965																		-18.3439	0.00107
3345.61	-0.17127	3345.61	-0.09789	3411.4	-0.16441	3411.4	0.11709								50.9	0.1687	0.1524	0.1594					1396.32	34.6861	1396.32	36.3264	777.114	546.836	777.114	588.102																		-18.3336	0.00109
3345.7	-0.16683	3345.7	-0.03242	3411.43	-0.04822	3411.43	0.16127								51	0.1688	0.1524	0.1594					1394.65	34.7675	1394.65	36.5507	778.485	546.173	778.485	588.53																		-18.3232	0.00111
3345.8	-0.15419	3345.8	-0.02499	3411.45	-0.00675	3411.45	0.02175								51.1	0.1687	0.1524	0.1595					1392.98	34.6978	1392.98	36.9438	779.855	545.75	779.855	589.122																		-18.3128	0.00113
3345.89	-0.0873	3345.89	-0.10924	3411.47	0.07689	3411.47	-0.06035								51.2	0.1687	0.1524	0.1594					1391.31	34.6069	1391.31	37.1589	781.226	545.389	781.226	589.319																		-18.3025	0.00116
3345.98	-0.06019	3345.98	-0.15516	3411.5	0.0451	3411.5	-0.06028								51.3	0.1688	0.1524	0.1594					1389.64	34.6662	1389.64	36.9354	782.596	545.021	782.596	589.268																		-18.2921	0.00119
3346.08	-0.07956	3346.08	-0.17296	3411.52	-0.06433	3411.52	-0.07631								51.4	0.1687	0.1524	0.1595					1387.97	34.7591	1387.97	36.8826	783.966	544.73	783.966	588.85																		-18.2817	0.00121
3346.17	-0.02918	3346.17	-0.20174	3411.54	-0.0773	3411.54	-0.07573								51.5	0.1687	0.1524	0.1594					1386.3	34.8599	1386.3	37.08	785.335	544.564	785.335	588.177																		-18.2713	0.00124
3346.27	-0.01239	3346.27	-0.20454	3411.57	-0.0883	3411.57	-0.03886								51.6	0.1688	0.1524	0.1594					1384.63	35.1621	1384.63	37.0935	786.705	544.496	786.705	588.044																		-18.261	0.00127
3346.36	-0.06478	3346.36	-0.18595	3411.59	-0.05588	3411.59	0.10961								51.7	0.1687	0.1524	0.1595					1382.96	35.1327	1382.96	36.8314	788.074	544.454	788.074	588.987																		-18.2506	0.0013
3346.45	-0.04827	3346.45	-0.18114	3411.61	0.0427	3411.61	0.07942								51.8	0.1687	0.1524	0.1594					1381.29	35.4923	1381.29	36.7501	789.443	544.396	789.443	590.401																		-18.2402	0.00133
3346.55	-0.05408	3346.55	-0.20611	3411.64	0.04965	3411.64	-0.02513								51.9	0.1688	0.1524	0.1594					1379.61	35.9356	1379.61	36.9948	790.812	544.507	790.812	591.333																		-18.2298	0.00135
3346.64	-0.04726	3346.64	-0.23741	3411.66	-0.01758	3411.66	-0.09236								52	0.1687	0.1524	0.1595					1377.94	36.0712	1377.94	37.2587	792.18	545.044	792.18	591.518																		-18.2194	0.00138
3346.73	-0.06047	3346.73	-0.25061	3411.68	-0.01151	3411.68	0.02112								52.1	0.1687	0.1524	0.1594					1376.27	36.4275	1376.27	37.4153	793.549	545.772	793.549	590.99																		-18.2091	0.00141
3346.83	-0.0751	3346.83	-0.25061	3411.71	-0.11404	3411.71	0.11586								52.2	0.1688	0.1524	0.1594					1374.59	36.519	1374.59	37.7001	794.917	546.06	794.917	589.966																		-18.1987	0.00144
3346.92	-0.10899	3346.92	-0.24624	3411.73	-0.06261	3411.73	0.05312								52.3	0.1687	0.1524	0.1595					1372.92	36.7085	1372.92	37.9308	796.285	545.737	796.285	589.349																		-18.1883	0.00147
3347.01	-0.09118	3347.01	-0.23152	3411.75	-0.04559	3411.75	0.04754								52.4	0.1687	0.1524	0.1594					1371.24	36.6403	1371.24	38.1662	797.652	545.122	797.652	589.789																		-18.1779	0.0015
3347.11	-0.14357	3347.11	-0.22815	3411.78	-0.1195	3411.78	0.10261								52.5	0.1688	0.1524	0.1594					1369.57	36.5307	1369.57	38.262	799.02	544.38	799.02	590.688																		-18.1676	0.00152
3347.2	-0.16355	3347.2	-0.21243	3411.8	-0.17884	3411.8	0.10506								52.6	0.1688	0.1524	0.1595					1367.89	36.4938	1367.89	38.1888	800.387	543.745	800.387	591.12																		-18.1572	0.00155
3347.3	-0.10574	3347.3	-0.19353	3411.82	0.10026	3411.82	0.05037								52.7	0.1687	0.1524	0.1594					1366.22	36.2315	1366.22	38.1053	801.754	543.734	801.754	590.93																		-18.1468	0.00157
3347.39	-0.16336	3347.39	-0.05599	3411.85	0.10022	3411.85	-0.10592								52.8	0.1688	0.1524	0.1594					1364.54	36.4283	1364.54	38.2649	803.121	544.362	803.121	590.487																		-18.1364	0.00159
3347.48	-0.23092	3347.48	-0.0256	3411.87	-0.09576	3411.87	-0.08698								52.9	0.1688	0.1524	0.1595					1362.87	36.5895	1362.87	38.2432	804.488	544.992	804.488	589.935																		-18.1261	0.00161
3347.58	-0.21148	3347.58	-0.0788	3411.89	-0.14218	3411.89	-0.05821								53	0.1687	0.1524	0.1594					1361.19	36.5304	1361.19	38.0598	805.854	545.219	805.854	589.133																		-18.1157	0.00163
3347.67	-0.17571	3347.67	-0.07951	3411.92	-0.07494	3411.92	-0.0492								53.1	0.1688	0.1524	0.1594					1359.51	36.8034	1359.51	38.1996	807.22	545.07	807.22	588.38																		-18.1053	0.00165
3347.76	-0.21289	3347.76	-0.11668	3411.94	0.0093	3411.94	0.06976								53.2	0.1688	0.1524	0.1595					1357.84	36.8635	1357.84	38.4368	808.586	544.617	808.586	588.398																		-18.0949	0.00166
3347.86	-0.08414	3347.86	-0.11698	3411.96	0.06344	3411.96	0.05578								53.3	0.1688	0.1524	0.1594					1356.16	36.791	1356.16	38.4764	809.952	544.013	809.952	589.206																		-18.0846	0.00167
3347.95	-0.11543	3347.95	-0.09905	3411.99	0.13565	3411.99	-0.0175								53.4	0.1688	0.1524	0.1594					1354.48	36.6733	1354.48	38.5991	811.317	543.523	811.317	589.922																		-18.0742	0.00168
3348.04	-0.10031	3348.04	-0.18504	3412.01	0.10619	3412.01	-0.03932								53.5	0.1688	0.1524	0.1595					1352.8	36.6222	1352.8	38.6873	812.683	543.318	812.683	589.971																		-18.0638	0.00169
3348.14	-0.0648	3348.14	-0.19334	3412.03	0.17039	3412.03	0.02415								53.6	0.1688	0.1524	0.1595					1351.12	36.4096	1351.12	38.7053	814.048	543.54	814.048	589.69																		-18.0534	0.0017
3348.23	-0.02762	3348.23	-0.17692	3412.06	0.1469	3412.06	-0.06827								53.7	0.1688	0.1524	0.1594					1349.45	36.2132	1349.45	38.7619	815.413	544.185	815.413	589.654																		-18.0431	0.00171
3348.33	0.00955	3348.33	-0.0628	3412.08	0.04852	3412.08	-0.14334								53.8	0.1688	0.1523	0.1595					1347.77	36.4126	1347.77	38.8302	816.777	544.824	816.777	589.977																		-18.0327	0.00171
3348.42	0.01589	3348.42	-0.16397	3412.1	0.04554	3412.1	-0.10951								53.9	0.1688	0.1524	0.1595					1346.09	36.6848	1346.09	38.4925	818.142	545.112	818.142	590.326																		-18.0223	0.00171
3348.51	0.03081	3348.51	-0.10385	3412.13	0.14485	3412.13	-0.13042								54	0.1688	0.1524	0.1594					1344.41	36.6385	1344.41	38.2025	819.506	545.171	819.506	590.427																		-18.0119	0.00171
3348.61	-0.02267	3348.61	-0.17969	3412.15	0.06968	3412.15	-0.17652								54.1	0.1688	0.1524	0.1595					1342.72	36.6336	1342.72	38.046	820.87	545.034	820.87	590.529																		-18.0016	0.00171
3348.7	-0.11093	3348.7	-0.14288	3412.18	0.08743	3412.18	-0.24465								54.2	0.1688	0.1524	0.1595					1341.04	36.4026	1341.04	37.7539	822.234	544.491	822.234	591.112																		-17.9912	0.0017
3348.79	-0.01616	3348.79	-0.18402	3412.2	0.06129	3412.2	-0.11919								54.3	0.1688	0.1524	0.1594					1339.36	36.0364	1339.36	37.3301	823.597	543.711	823.597	592.133																		-17.9808	0.00169
3348.89	0.00917	3348.89	-0.16082	3412.22	0.03231	3412.22	-0.06134								54.4	0.1689	0.1524	0.1595					1337.68	35.819	1337.68	37.1535	824.96	543.143	824.96	592.961																		-17.9704	0.00168
3348.98	-0.09001	3348.98	-0.14847	3412.25	0.02698	3412.25	-0.07077								54.5	0.1688	0.1524	0.1595					1336	35.3828	1336	37.1818	826.323	542.781	826.323	593.129																		-17.96	0.00167
3349.08	-0.10113	3349.08	-0.19086	3412.27	0.0156	3412.27	-0.08407								54.6	0.1689	0.1524	0.1594					1334.32	35.0915	1334.32	37.1928	827.686	542.505	827.686	592.799																		-17.9497	0.00166
3349.17	-0.07956	3349.17	-0.18964	3412.29	-0.0111	3412.29	-0.13523								54.7	0.1689	0.1524	0.1595					1332.63	34.9202	1332.63	37.4299	829.049	542.766	829.049	592.4																		-17.9393	0.00165
3349.26	-0.07956	3349.26	-0.17425	3412.32	0.00187	3412.32	-0.19796								54.8	0.1689	0.1524	0.1595					1330.95	34.9477	1330.95	37.588	830.411	543.766	830.411	592.138																		-17.9289	0.00164
3349.36	-0.10034	3349.36	-0.17425	3412.34	-0.03351	3412.34	-0.09183								54.9	0.1689	0.1524	0.1594					1329.27	35.0615	1329.27	37.5708	831.774	544.737	831.774	592.09																		-17.9185	0.00163
3349.45	-0.09797	3349.45	-0.18414	3412.36	-0.07085	3412.36	-0.04006								55	0.1689	0.1524	0.1595					1327.59	34.8986	1327.59	37.6313	833.136	544.982	833.136	592.469																		-17.9082	0.00161
3349.54	-0.09833	3349.54	-0.16519	3412.39	-0.01018	3412.39	-0.10485								55.1	0.1689	0.1524	0.1595					1325.9	34.7022	1325.9	37.4126	834.498	544.747	834.498	593.413																		-17.8978	0.0016
3349.64	-0.1355	3349.64	-0.11831	3412.41	0.21545	3412.41	0.02099								55.2	0.1689	0.1524	0.1595					1324.22	34.4941	1324.22	37.2927	835.859	544.534	835.859	594.477																		-17.8874	0.00159
3349.73	-0.15592	3349.73	-0.11465	3412.43	0.25041	3412.43	0.06981								55.3	0.1689	0.1524	0.1594					1322.53	34.4708	1322.53	37.0883	837.22	544.302	837.22	594.803																		-17.8771	0.00158
3349.82	-0.13229	3349.82	-0.16758	3412.46	0.13503	3412.46	0.05562								55.4	0.1689	0.1524	0.1595					1320.85	34.3561	1320.85	36.7134	838.582	543.878	838.582	594.057																		-17.8667	0.00157
3349.92	-0.09865	3349.92	-0.14608	3412.48	0.07398	3412.48	0.00349								55.5	0.1689	0.1524	0.1595					1319.16	33.8099	1319.16	36.4437	839.943	543.573	839.943	592.788																		-17.8563	0.00156
3350.01	-0.11926	3350.01	-0.05436	3412.5	-0.03711	3412.5	-0.03833								55.6	0.1689	0.1524	0.1594					1317.48	33.5065	1317.48	35.7231	841.303	543.714	841.303	591.698																		-17.8459	0.00155
3350.11	-0.18139	3350.11	-0.07243	3412.53	-0.11052	3412.53	-0.00897								55.7	0.1689	0.1524	0.1595					1315.79	32.9976	1315.79	35.6881	842.664	544.021	842.664	591.004																		-17.8356	0.00154
3350.2	-0.22642	3350.2	-0.04798	3412.55	-0.06235	3412.55	-0.02653								55.8	0.1689	0.1525	0.1595					1314.1	32.7667	1314.1	35.4535	844.024	544.029	844.024	590.729																		-17.8252	0.00154
3350.29	-0.20247	3350.29	-0.04298	3412.57	0.00038	3412.57	0.02104								55.9	0.169	0.1524	0.1595					1312.42	32.6809	1312.42	34.9021	845.384	543.632	845.384	591.038																		-17.8148	0.00153
3350.39	-0.17501	3350.39	-0.09303	3412.6	0.000368	3412.6	-0.01107								56	0.1689	0.1524	0.1595					1310.73	32.502	1310.73	34.8198	846.744	543.081	846.744	591.781																		-17.8044	0.00153
3350.48	-0.17501	3350.48	-0.08751	3412.62	-0.08381	3412.62	0.05314								56.1	0.1689	0.1525	0.1595					1309.04	32.3377	1309.04	34.4777	848.103	542.77	848.103	592.312																		-17.794	0.00153
3350.57	-0.17501	3350.57	-0.10928	3412.64	0.08672	3412.64	-0.022								56.2	0.169	0.1524	0.1595					1307.35	32.3391	1307.35	34.245	849.463	542.883	849.463	592.188																		-17.7837	0.00153
3350.67	-0.17501	3350.67	-0.06205	3412.67	0.07255	3412.67	-0.05775								56.3	0.1689	0.1524	0.1595					1305.66	32.3059	1305.66	34.1069	850.822	543.23	850.822	591.557																		-17.7733	0.00154
3350.76	-0.1807	3350.76	0.01095	3412.69	0.12976	3412.69	-0.0471								56.4	0.1689	0.1524	0.1595					1303.98	32.0602	1303.98	33.892	852.181	543.604	852.181	590.865																		-17.7629	0.00155
3350.85	-0.18975	3350.85	-0.0145	3412.71	0.1574	3412.71	0.01563								56.5	0.169	0.1524	0.1594					1302.29	31.545	1302.29	33.5884	853.54	544.03	853.54	590.495																		-17.7525	0.00156
3350.95	-0.02229	3350.95	0.04126	3412.74	0.09113	3412.74	-0.02542								56.6	0.169	0.1524	0.1595					1300.6	31.1669	1300.6	33.2432	854.898	544.389	854.898	590.445																		-17.7422	0.00157
3351.04	-0.02095	3351.04	0.07962	3412.76	-0.0036	3412.76	-0.08412								56.7	0.1689	0.1524	0.1595					1298.91	30.6461	1298.91	33.3537	856.257	544.305	856.257	590.362																		-17.7318	0.00159
3351.14	-0.00236	3351.14	-0.09204	3412.78	0.07596	3412.78	-0.15055								56.8	0.169	0.1524	0.1595					1297.22	30.2723	1297.22	33.0148	857.615	543.764	857.615	590.185																		-17.7214	0.00161
3351.23	0.01323	3351.23	0.03507	3412.81	-0.08746	3412.81	-0.16622								56.9	0.169	0.1524	0.1595					1295.53	30.0323	1295.53	32.4001	858.973	543.344	858.973	590.076																		-17.711	0.00163
3351.32	-0.13547	3351.32	-0.0021	3412.83	-0.14815	3412.83	-0.12859								57	0.169	0.1524	0.1595					1293.84	29.7626	1293.84	32.0994	860.33	543.699	860.33	589.716																		-17.7007	0.00166
3351.42	-0.02633	3351.42	-0.05769	3412.85	0.02465	3412.85	-0.15696								57.1	0.169	0.1524	0.1595					1292.14	29.6093	1292.14	31.5886	861.688	545.044	861.688	588.901																		-17.6903	0.00168
3351.51	-0.02229	3351.51	-0.07763	3412.88	0.05566	3412.88	-0.05505								57.2	0.169	0.1524	0.1595					1290.45	29.2853	1290.45	31.1203	863.045	546.801	863.045	588.38																		-17.6799	0.00171
3351.6	-0.00488	3351.6	-0.11363	3412.9	0.09782	3412.9	-0.04485								57.3	0.169	0.1524	0.1595					1288.76	28.9204	1288.76	30.6064	864.402	547.859	864.402	589.086																		-17.6695	0.00175
3351.7	-0.15538	3351.7	-0.04935	3412.92	0.0492	3412.92	0.03869								57.4	0.169	0.1524	0.1595					1287.07	28.5824	1287.07	30.5177	865.759	547.703	865.759	590.859																		-17.6592	0.00178
3351.79	-0.1422	3351.79	0.00859	3412.95	0.06129	3412.95	0.09816								57.5	0.169	0.1524	0.1595					1285.38	28.2338	1285.38	30.1826	867.115	546.971	867.115	592.435																		-17.6488	0.00182
3351.88	-0.21634	3351.88	-0.09467	3412.97	0.10387	3412.97	0.08599								57.6	0.169	0.1524	0.1595					1283.68	27.9179	1283.68	29.9437	868.472	546.56	868.472	593.026																		-17.6384	0.00186
3351.98	-0.09368	3351.98	-0.11698	3412.99	0.10025	3412.99	0.0313								57.7	0.169	0.1524	0.1595					1281.99	27.4865	1281.99	29.8387	869.828	546.792	869.828	593.276																		-17.628	0.0019
3352.07	0.01402	3352.07	-0.20636	3413.02	-0.00535	3413.02	0.06754								57.8	0.169	0.1524	0.1595					1280.3	27.2865	1280.3	29.4548	871.184	547.664	871.184	593.914																		-17.6177	0.00195
3352.17	-0.0226	3352.17	-0.26031	3413.04	-0.08249	3413.04	0.03362								57.9	0.169	0.1524	0.1595					1278.6	27.0685	1278.6	28.9678	872.54	549.177	872.54	594.721																		-17.6073	0.00199
3352.26	0.000294	3352.26	-0.24192	3413.06	0.052	3413.06	0.04261								58	0.169	0.1524	0.1595					1276.91	26.9532	1276.91	28.3912	873.895	551.146	873.895	595.305																		-17.5969	0.00203
3352.35	0.02928	3352.35	-0.28508	3413.09	0.02904	3413.09	0.02204								58.1	0.169	0.1524	0.1595					1275.21	26.8912	1275.21	28.0034	875.25	553.091	875.25	595.719																		-17.5865	0.00208
3352.45	0.04786	3352.45	-0.21768	3413.11	0.19988	3413.11	-0.05168								58.2	0.169	0.1524	0.1595					1273.52	26.5465	1273.52	27.7687	876.605	554.531	876.605	596.057																		-17.5762	0.00212
3352.54	-0.04499	3352.54	-0.1371	3413.14	0.2288	3413.14	-0.05598								58.3	0.169	0.1524	0.1595					1271.82	26.4355	1271.82	27.3853	877.96	555.277	877.96	595.956																		-17.5658	0.00217
3352.63	-0.07489	3352.63	-0.08134	3413.16	0.22013	3413.16	-0.07689								58.4	0.169	0.1524	0.1595					1270.13	26.0689	1270.13	27.4236	879.315	555.517	879.315	595.083																		-17.5554	0.00221
3352.73	-0.12873	3352.73	-0.02558	3413.18	0.18545	3413.18	-0.11369								58.5	0.169	0.1524	0.1595					1268.43	25.7687	1268.43	27.0665	880.669	555.641	880.669	593.983																		-17.545	0.00225
3352.82	-0.18588	3352.82	0.03018	3413.21	0.13808	3413.21	-0.14713								58.6	0.169	0.1525	0.1595					1266.73	25.4234	1266.73	26.9765	882.024	555.809	882.024	593.466																		-17.5346	0.0023
3352.92	-0.14224	3352.92	0.00297	3413.23	0.15674	3413.23	-0.11238								58.7	0.1691	0.1524	0.1595					1265.04	25.0144	1265.04	27.0014	883.378	555.772	883.378	593.462																		-17.5243	0.00233
3353.01	-0.0197	3353.01	-0.07023	3413.25	0.21035	3413.25	-0.11667								58.8	0.169	0.1524	0.1595					1263.34	24.8488	1263.34	26.662	884.731	555.16	884.731	593.385																		-17.5139	0.00237
3353.1	0.03534	3353.1	-0.13536	3413.28	0.2331	3413.28	-0.08237								58.9	0.169	0.1524	0.1595					1261.64	24.306	1261.64	26.5287	886.085	553.962	886.085	593.147																		-17.5035	0.00241
3353.2	-0.00184	3353.2	-0.21857	3413.3	0.28423	3413.3	-0.01964								59	0.1691	0.1524	0.1595					1259.94	24.0135	1259.94	26.1392	887.438	552.649	887.438	593.135																		-17.4931	0.00244
3353.29	-0.02229	3353.29	-0.26134	3413.32	0.13945	3413.32	-0.10782								59.1	0.169	0.1524	0.1595					1258.25	23.847	1258.25	25.7715	888.791	551.688	888.791	593.447																		-17.4828	0.00247
3353.38	0.00128	3353.38	-0.28204	3413.35	0.0247	3413.35	-0.18691								59.2	0.169	0.1524	0.1595					1256.55	23.6437	1256.55	25.4945	890.144	550.928	890.144	593.706																		-17.4724	0.0025
3353.48	0.04233	3353.48	-0.29756	3413.37	0.03537	3413.37	-0.19757								59.3	0.1691	0.1524	0.1595					1254.85	23.5198	1254.85	25.0932	891.497	549.702	891.497	593.802																		-17.462	0.00252
3353.57	0.05407	3353.57	-0.23006	3413.39	0.00925	3413.39	-0.16098								59.4	0.1691	0.1524	0.1595					1253.15	23.2809	1253.15	24.7585	892.849	547.814	892.849	594.021																		-17.4517	0.00254
3353.66	0.02868	3353.66	-0.19334	3413.42	0.0725	3413.42	-0.16125								59.5	0.169	0.1524	0.1595					1251.45	23.4185	1251.45	24.4673	894.202	546.139	894.202	594.164																		-17.4413	0.00256
3353.76	-0.02814	3353.76	-0.18165	3413.44	0.07684	3413.44	-0.20307								59.6	0.1691	0.1524	0.1595					1249.75	23.3455	1249.75	24.2375	895.554	545.516	895.554	593.668																		-17.4309	0.00258
3353.85	-0.04672	3353.85	-0.18188	3413.46	0.02772	3413.46	-0.2021								59.7	0.1691	0.1524	0.1595					1248.05	23.3383	1248.05	23.9396	896.906	545.598	896.906	592.583																		-17.4205	0.00258
3353.95	-0.03143	3353.95	-0.22157	3413.49	0.07381	3413.49	-0.2479								59.8	0.1691	0.1524	0.1595					1246.35	23.0467	1246.35	23.628	898.257	545.625	898.257	591.303																		-17.4102	0.00259
3354.04	0.0454	3354.04	-0.15776	3413.51	0.03736	3413.51	-0.22341								59.9	0.1691	0.1524	0.1595					1244.64	22.6435	1244.64	23.5404	899.609	545.415	899.609	590.023																		-17.3998	0.00259
3354.13	0.000554	3354.13	-0.23536	3413.53	-0.02537	3413.53	-0.18824								60	0.1691	0.1524	0.1595					1242.94	22.3405	1242.94	23.3333	900.96	545.05	900.96	589.17																		-17.3894	0.00259
3354.23	-0.04381	3354.23	-0.26061	3413.56	0.0018	3413.56	-0.04147								60.1	0.1691	0.1524	0.1595					1241.24	22.0583	1241.24	23.2362	902.311	544.619	902.311	589.16																		-17.379	0.00258
3354.32	0.0265	3354.32	-0.2994	3413.58	-0.06036	3413.58	-0.01421								60.2	0.1691	0.1524	0.1595					1239.54	21.7705	1239.54	23.1419	903.662	544.333	903.662	589.691																		-17.3686	0.00257
3354.41	-0.01997	3354.41	-0.23899	3413.6	-0.25428	3413.6	-0.02247								60.3	0.1691	0.1524	0.1595					1237.84	21.3597	1237.84	22.9951	905.012	544.21	905.012	590.168																		-17.3583	0.00256
3354.51	-0.01596	3354.51	-0.15516	3413.63	-0.30311	3413.63	0.05682								60.4	0.1691	0.1524	0.1595					1236.13	21.1705	1236.13	22.8329	906.363	544.001	906.363	590.301																		-17.3479	0.00254
3354.6	-0.13419	3354.6	-0.1512	3413.65	-0.22564	3413.65	0.05783								60.5	0.1691	0.1524	0.1595					1234.43	21.2052	1234.43	22.6584	907.713	543.591	907.713	590.055																		-17.3375	0.00252
3354.69	-0.0962	3354.69	-0.09708	3413.67	-0.20287	3413.67	-0.06456								60.6	0.1691	0.1524	0.1595					1232.73	21.0932	1232.73	22.3194	909.063	543.108	909.063	589.582																		-17.3271	0.00249
3354.79	-0.04295	3354.79	-0.07849	3413.7	-0.11712	3413.7	-0.08933								60.7	0.1691	0.1524	0.1595					1231.02	20.9834	1231.02	21.95	910.412	542.786	910.412	589.102																		-17.3168	0.00246
3354.88	-0.13589	3354.88	-0.0599	3413.72	-0.06161	3413.72	-0.08241								60.8	0.1691	0.1524	0.1595					1229.32	20.5593	1229.32	21.5361	911.762	542.815	911.762	588.75																		-17.3064	0.00243
3354.98	-0.22882	3354.98	-0.1701	3413.74	0.00275	3413.74	-0.06295								60.9	0.1691	0.1524	0.1595					1227.61	20.2865	1227.61	21.177	913.111	543.169	913.111	588.878																		-17.296	0.00239
3355.07	-0.1607	3355.07	-0.12057	3413.77	-0.2022	3413.77	-0.06696								61	0.1691	0.1524	0.1595					1225.91	19.9623	1225.91	20.9677	914.46	543.635	914.46	589.935																		-17.2856	0.00235
3355.16	-0.08635	3355.16	-0.06481	3413.79	-0.22905	3413.79	-0.07077								61.1	0.1691	0.1524	0.1595					1224.2	19.7942	1224.2	20.6459	915.809	543.93	915.809	591.534																		-17.2753	0.00231
3355.26	-0.04578	3355.26	-0.04282	3413.81	-0.13048	3413.81	0.00489								61.2	0.1692	0.1524	0.1595					1222.5	19.6132	1222.5	20.3429	917.158	543.747	917.158	592.411																		-17.2649	0.00227
3355.35	-0.05777	3355.35	0.0577	3413.84	-0.17767	3413.84	0.0023								61.3	0.1691	0.1524	0.1595					1220.79	19.4413	1220.79	20.3287	918.506	543.13	918.506	592.112																		-17.2545	0.00222
3355.44	-0.07635	3355.44	0.01038	3413.86	-0.265	3413.86	-0.03952								61.4	0.1691	0.1524	0.1595					1219.08	19.3839	1219.08	20.1534	919.854	542.708	919.854	591.836																		-17.2441	0.00217
3355.54	-0.07956	3355.54	-0.01782	3413.88	-0.17631	3413.88	-0.07606								61.5	0.1692	0.1524	0.1595					1217.38	19.2492	1217.38	19.9595	921.202	542.893	921.202	592.51																		-17.2338	0.00213
3355.63	-0.1242	3355.63	-0.06617	3413.91	-0.17713	3413.91	-0.14672								61.6	0.1691	0.1524	0.1595					1215.67	19.0407	1215.67	19.8895	922.55	543.177	922.55	593.349																		-17.2234	0.00208
3355.72	-0.06495	3355.72	-0.16506	3413.93	-0.21613	3413.93	-0.2158								61.7	0.1691	0.1524	0.1595					1213.96	18.7212	1213.96	19.7844	923.897	542.973	923.897	593.406																		-17.213	0.00203
3355.82	0.01411	3355.82	-0.1656	3413.95	-0.11998	3413.95	-0.17456								61.8	0.1692	0.1524	0.1595					1212.25	18.3184	1212.25	19.5644	925.245	542.463	925.245	592.852																		-17.2026	0.00198
3355.91	0.04835	3355.91	-0.10168	3413.98	-0.07839	3413.98	-0.14108								61.9	0.1691	0.1524	0.1595					1210.54	18.0253	1210.54	19.3497	926.592	542.035	926.592	592.247																		-17.1923	0.00193
3356.01	-0.036	3356.01	-0.1174	3414	-0.09143	3414	-0.05609								62	0.1692	0.1525	0.1595					1208.83	17.7245	1208.83	19.0593	927.939	541.684	927.939	591.747																		-17.1819	0.00188
3356.1	-0.00538	3356.1	-0.21026	3414.02	-0.02659	3414.02	-0.03259								62.1	0.1692	0.1524	0.1595					1207.12	17.5523	1207.12	18.5312	929.286	541.296	929.286	590.897																		-17.1715	0.00183
3356.19	-0.01247	3356.19	-0.14386	3414.05	0.03902	3414.05	-0.03259								62.2	0.1692	0.1524	0.1595					1205.41	17.2792	1205.41	18.2836	930.632	540.87	930.632	589.328																		-17.1611	0.00178
3356.29	-0.09817	3356.29	0.000705	3414.07	-0.06701	3414.07	0.02544								62.3	0.1692	0.1524	0.1595					1203.71	17.2231	1203.71	18.166	931.978	540.414	931.978	587.586																		-17.1508	0.00174
3356.38	-0.10426	3356.38	0.00055	3414.1	0.03547	3414.1	0.05151								62.4	0.1692	0.1524	0.1595					1201.99	16.9729	1201.99	17.8059	933.324	540.02	933.324	586.388																		-17.1404	0.00169
3356.47	-0.05885	3356.47	-0.06133	3414.12	-0.1076	3414.12	0.09664								62.5	0.1692	0.1524	0.1595					1200.28	16.6926	1200.28	17.6362	934.67	540.01	934.67	585.833																		-17.13	0.00165
3356.57	-0.08078	3356.57	-0.0788	3414.14	0.00318	3414.14	0.06328								62.6	0.1692	0.1524	0.1595					1198.57	16.5568	1198.57	17.5921	936.016	540.658	936.016	585.948																		-17.1196	0.0016
3356.66	-0.05231	3356.66	-0.10684	3414.17	0.09646	3414.17	0.0649								62.7	0.1692	0.1524	0.1595					1196.86	16.377	1196.86	17.4276	937.361	541.628	937.361	586.706																		-17.1092	0.00156
3356.75	0.01589	3356.75	-0.14492	3414.19	0.12842	3414.19	0.01162								62.8	0.1692	0.1524	0.1595					1195.15	16.1731	1195.15	17.3382	938.706	542.203	938.706	587.573																		-17.0989	0.00153
3356.85	-0.01747	3356.85	-0.1218	3414.21	0.16102	3414.21	-0.12492								62.9	0.1692	0.1524	0.1595					1193.44	15.8872	1193.44	17.2717	940.051	542.237	940.051	588.129																		-17.0885	0.00149
3356.94	-0.05263	3356.94	-0.0161	3414.24	0.16232	3414.24	-0.17414								63	0.1692	0.1524	0.1595					1191.72	15.6711	1191.72	17.1109	941.396	542.203	941.396	588.424																		-17.0781	0.00146
3357.04	-0.04872	3357.04	0.05191	3414.26	0.14141	3414.26	-0.13933								63.1	0.1692	0.1524	0.1595					1190.01	15.4707	1190.01	16.9013	942.741	542.31	942.741	588.508																		-17.0678	0.00143
3357.13	-0.08097	3357.13	-0.01068	3414.28	0.01762	3414.28	-0.11089								63.2	0.1692	0.1524	0.1595					1188.3	15.0901	1188.3	16.7242	944.085	542.349	944.085	588.672																		-17.0574	0.0014
3357.22	-0.10508	3357.22	-0.05338	3414.31	-0.07185	3414.31	-0.08998								63.3	0.1692	0.1524	0.1595					1186.58	14.8742	1186.58	16.6581	945.429	542.262	945.429	589.484																		-17.047	0.00137
3357.32	-0.06791	3357.32	-0.04645	3414.33	-0.28233	3414.33	-0.0029								63.4	0.1692	0.1524	0.1595					1184.87	14.7251	1184.87	16.4865	946.773	542.208	946.773	590.776																		-17.0366	0.00135
3357.41	-0.03606	3357.41	-0.07568	3414.35	-0.2753	3414.35	-0.07931								63.5	0.1692	0.1524	0.1595					1183.16	14.7132	1183.16	16.3142	948.117	542.173	948.117	591.577																		-17.0263	0.00133
3357.5	-0.04157	3357.5	-0.1218	3414.38	-0.25483	3414.38	-0.0753								63.6	0.1692	0.1524	0.1595					1181.44	14.7855	1181.44	16.167	949.46	542.01	949.46	591.394																		-17.0159	0.00131
3357.6	-0.10729	3357.6	-0.13175	3414.4	-0.23222	3414.4	-0.14952								63.7	0.1692	0.1524	0.1595					1179.73	14.7598	1179.73	15.9843	950.804	541.84	950.804	590.805																		-17.0055	0.00129
3357.69	-0.11775	3357.69	-0.10172	3414.42	-0.1487	3414.42	-0.06292								63.8	0.1692	0.1525	0.1595					1178.01	14.4585	1178.01	15.8127	952.147	541.934	952.147	590.55																		-16.9951	0.00128
3357.79	-0.04469	3357.79	-0.02737	3414.45	-0.1487	3414.45	-0.10819								63.9	0.1692	0.1524	0.1595					1176.29	14.169	1176.29	15.7071	953.49	542.268	953.49	590.58																		-16.9847	0.00127
3357.88	-0.04361	3357.88	0.03012	3414.47	-0.19919	3414.47	-0.11574								64	0.1692	0.1524	0.1595					1174.58	14.0296	1174.58	15.5298	954.832	542.516	954.832	590.438																		-16.9744	0.00126
3357.97	0.05407	3357.97	-0.01628	3414.49	-0.19618	3414.49	-0.06098								64.1	0.1692	0.1525	0.1595					1172.86	13.8181	1172.86	15.3065	956.175	542.464	956.175	590.247																		-16.964	0.00126
3358.07	0.04866	3358.07	-0.12239	3414.52	-0.08931	3414.52	-0.08421								64.2	0.1692	0.1524	0.1595					1171.14	13.434	1171.14	15.0717	957.517	542.335	957.517	590.761																		-16.9536	0.00125
3358.16	-0.0071	3358.16	-0.17425	3414.54	0.0904	3414.54	-0.10794								64.3	0.1693	0.1524	0.1595					1169.43	13.2143	1169.43	15.1004	958.859	542.62	958.859	592.367																		-16.9432	0.00125
3358.25	-0.05568	3358.25	-0.17505	3414.56	0.13765	3414.56	-0.19019								64.4	0.1692	0.1524	0.1595					1167.71	13.1017	1167.71	15.1544	960.201	543.442	960.201	594.328																		-16.9329	0.00126
3358.35	0.05407	3358.35	-0.19275	3414.59	0.14028	3414.59	-0.28142								64.5	0.1693	0.1524	0.1595					1165.99	13.0206	1165.99	14.8647	961.542	544.261	961.542	595.62																		-16.9225	0.00126
3358.44	0.05407	3358.44	-0.15558	3414.61	0.16119	3414.61	-0.1974								64.6	0.1693	0.1524	0.1595					1164.27	12.9353	1164.27	14.6076	962.884	544.573	962.884	596.365																		-16.9121	0.00127
3358.53	0.05407	3358.53	-0.02651	3414.63	0.157	3414.63	-0.25593								64.7	0.1692	0.1524	0.1595					1162.55	12.8471	1162.55	14.4511	964.225	544.586	964.225	597.354																		-16.9017	0.00127
3358.63	0.01832	3358.63	-0.05729	3414.66	0.0538	3414.66	-0.15003								64.8	0.1693	0.1524	0.1595					1160.83	12.6517	1160.83	14.2619	965.566	544.789	965.566	598.724																		-16.8914	0.00128
3358.72	-0.00148	3358.72	-0.09446	3414.68	-0.03416	3414.68	-0.12804								64.9	0.1693	0.1524	0.1595					1159.12	12.5809	1159.12	14.1212	966.907	545.357	966.907	600.393																		-16.881	0.00129
3358.82	-0.07068	3358.82	-0.14851	3414.7	0.01278	3414.7	-0.12804								65	0.1693	0.1524	0.1596					1157.39	12.4784	1157.39	13.8539	968.247	546.333	968.247	602.633																		-16.8706	0.0013
3358.91	-0.03046	3358.91	-0.05695	3414.73	-0.02559	3414.73	-0.01959								65.1	0.1693	0.1524	0.1595					1155.67	12.3765	1155.67	13.75	969.588	547.87	969.588	605.43																		-16.8602	0.00132
3359	-0.03816	3359	-0.10408	3414.75	-0.00712	3414.75	-0.02145								65.2	0.1693	0.1524	0.1595					1153.95	12.1693	1153.95	13.5527	970.928	550.026	970.928	608.523																		-16.8499	0.00133
3359.1	-0.11819	3359.1	-0.13234	3414.77	0.00402	3414.77	0.0018								65.3	0.1693	0.1524	0.1596					1152.23	11.8815	1152.23	13.4991	972.268	552.51	972.268	611.927																		-16.8395	0.00135
3359.19	-0.10711	3359.19	-0.15093	3414.8	-0.09107	3414.8	0.08166								65.4	0.1693	0.1524	0.1595					1150.51	11.5331	1150.51	13.4668	973.607	555.107	973.607	616.159																		-16.8291	0.00136
3359.28	-0.08429	3359.28	-0.15516	3414.82	-0.03067	3414.82	-0.00141								65.5	0.1693	0.1524	0.1595					1148.79	11.4726	1148.79	13.2194	974.947	558.688	974.947	622.539																		-16.8187	0.00138
3359.38	-0.06571	3359.38	-0.16902	3414.84	0.00759	3414.84	-0.06006								65.6	0.1693	0.1524	0.1596					1147.07	11.36	1147.07	13.0294	976.286	564.63	976.286	632.005																		-16.8084	0.0014
3359.47	-0.00707	3359.47	-0.17425	3414.87	0.02311	3414.87	-0.00811								65.7	0.1693	0.1524	0.1595					1145.35	11.1198	1145.35	12.8059	977.625	572.539	977.625	643.271																		-16.798	0.00142
3359.56	-0.00981	3359.56	-0.26419	3414.89	0.06637	3414.89	0.00559								65.8	0.1693	0.1524	0.1595					1143.62	10.9713	1143.62	12.6619	978.964	579.997	978.964	653.469																		-16.7876	0.00144
3359.66	-0.02229	3359.66	-0.33257	3414.91	0.15571	3414.91	-0.00344								65.9	0.1693	0.1524	0.1595					1141.9	10.8841	1141.9	12.5735	980.303	584.706	980.303	659.672																		-16.7772	0.00146
3359.75	-0.01045	3359.75	-0.34606	3414.94	0.13242	3414.94	-0.04605								66	0.1693	0.1524	0.1595					1140.18	10.806	1140.18	12.3762	981.641	585.406	981.641	659.448																		-16.7669	0.00148
3359.85	-0.0032	3359.85	-0.26669	3414.96	0.11214	3414.96	-0.03276								66.1	0.1694	0.1524	0.1595					1138.45	10.6613	1138.45	12.3522	982.979	581.792	982.979	652.221																		-16.7565	0.0015
3359.94	-0.02487	3359.94	-0.19076	3414.98	0.10407	3414.98	0.07345								66.2	0.1693	0.1524	0.1595					1136.73	10.51	1136.73	12.2854	984.317	575.198	984.317	640.464																		-16.7461	0.00152
3360.03	-0.03105	3360.03	-0.21559	3415.01	0.00159	3415.01	0.08473								66.3	0.1693	0.1524	0.1595					1135	10.3959	1135	12.1115	985.655	568.104	985.655	628.203																		-16.7357	0.00155
3360.13	-0.02229	3360.13	-0.24078	3415.03	-0.08761	3415.03	0.02755								66.4	0.1694	0.1524	0.1595					1133.28	10.289	1133.28	12.0892	986.993	562.086	986.993	618.474																		-16.7254	0.00157
3360.22	-0.0596	3360.22	-0.20354	3415.06	0.02483	3415.06	-0.03345								66.5	0.1693	0.1524	0.1595					1131.55	10.3195	1131.55	11.9966	988.33	557.312	988.33	612.279																		-16.715	0.0016
3360.31	-0.081	3360.31	-0.16543	3415.08	0.02639	3415.08	-0.06242								66.6	0.1693	0.1525	0.1595					1129.83	10.1875	1129.83	11.9314	989.667	553.693	989.667	608.81																		-16.7046	0.00162
3360.41	-0.05215	3360.41	-0.18845	3415.1	-0.2004	3415.1	-0.11903								66.7	0.1694	0.1524	0.1595					1128.1	10.0048	1128.1	11.8361	991.004	551.289	991.004	606.349																		-16.6942	0.00165
3360.5	-0.07266	3360.5	-0.2237	3415.13	-0.28211	3415.13	-0.04558								66.8	0.1694	0.1524	0.1595					1126.37	10.027	1126.37	11.789	992.341	549.862	992.341	603.807																		-16.6838	0.00167
3360.59	-0.09579	3360.59	-0.18317	3415.15	-0.29352	3415.15	0.07635								66.9	0.1693	0.1524	0.1595					1124.65	10.0426	1124.65	11.715	993.677	548.858	993.677	601.352																		-16.6735	0.0017
3360.69	-0.05366	3360.69	-0.10882	3415.17	-0.22591	3415.17	0.0703								67	0.1694	0.1524	0.1595					1122.92	9.83751	1122.92	11.4606	995.014	547.964	995.014	599.482																		-16.6631	0.00172
3360.78	-0.02876	3360.78	-0.01554	3415.2	-0.20879	3415.2	-0.01068								67.1	0.1694	0.1524	0.1596					1121.19	9.74668	1121.19	11.1665	996.35	547.283	996.35	598.302																		-16.6527	0.00175
3360.88	0.03165	3360.88	0.00422	3415.22	-0.09163	3415.22	-0.00538								67.2	0.1694	0.1524	0.1595					1119.46	9.65963	1119.46	11.0908	997.686	546.857	997.686	597.443																		-16.6424	0.00178
3360.97	0.06359	3360.97	-0.15516	3415.24	0.05474	3415.24	-0.00984								67.3	0.1694	0.1524	0.1595					1117.73	9.66027	1117.73	10.8135	999.021	546.439	999.021	596.432																		-16.632	0.0018
3361.06	-0.05567	3361.06	-0.15516	3415.27	0.09763	3415.27	-0.0135								67.4	0.1694	0.1524	0.1595					1116.01	9.40251	1116.01	10.6617	1000.36	545.969	1000.36	595.599																		-16.6216	0.00183
3361.16	-0.04568	3361.16	-0.15946	3415.29	0.13761	3415.29	0.08185								67.5	0.1694	0.1524	0.1595					1114.28	9.14384	1114.28	10.3939	1001.69	545.689	1001.69	595.716																		-16.6112	0.00185
3361.25	-0.06047	3361.25	-0.20463	3415.31	0.0332	3415.31	-0.03079								67.6	0.1694	0.1524	0.1595					1112.55	8.90115	1112.55	10.3975	1003.03	545.542	1003.03	596.482																		-16.6009	0.00188
3361.34	-0.06047	3361.34	-0.32697	3415.34	-0.04239	3415.34	0.00098								67.7	0.1694	0.1524	0.1595					1110.82	8.74727	1110.82	10.4203	1004.36	545.199	1004.36	596.747																		-16.5905	0.0019
3361.44	-0.06047	3361.44	-0.3186	3415.36	-0.01775	3415.36	0.03565								67.8	0.1694	0.1524	0.1595					1109.09	8.64287	1109.09	10.4771	1005.7	544.667	1005.7	596																		-16.5801	0.00193
3361.53	-0.06733	3361.53	-0.26513	3415.38	-0.05056	3415.38	-0.02533								67.9	0.1694	0.1524	0.1595					1107.36	8.47691	1107.36	10.4579	1007.03	544.126	1007.03	594.63																		-16.5697	0.00196
3361.62	-0.1106	3361.62	-0.22617	3415.41	-0.09681	3415.41	-0.02258								68	0.1694	0.1524	0.1595					1105.62	8.28746	1105.62	10.3901	1008.37	543.604	1008.37	593.333																		-16.5593	0.00198
3361.72	-0.04138	3361.72	-0.17425	3415.43	-0.08876	3415.43	-0.0871								68.1	0.1694	0.1524	0.1595					1103.89	8.23726	1103.89	10.2452	1009.7	543.211	1009.7	592.664																		-16.549	0.002
3361.81	-0.0406	3361.81	-0.17425	3415.45	0.09943	3415.45	-0.15349								68.2	0.1694	0.1524	0.1595					1102.16	8.18901	1102.16	10.2167	1011.03	543.099	1011.03	592.865																		-16.5386	0.00203
3361.91	-0.02367	3361.91	-0.1737	3415.48	0.18582	3415.48	-0.20985								68.3	0.1694	0.1524	0.1595					1100.43	8.20315	1100.43	10.1641	1012.37	543.189	1012.37	593.841																		-16.5282	0.00205
3362	-0.11661	3362	-0.13653	3415.5	0.08037	3415.5	-0.14167								68.4	0.1694	0.1524	0.1595					1098.7	8.1356	1098.7	9.94739	1013.7	543.388	1013.7	595.177																		-16.5178	0.00208
3362.09	-0.09938	3362.09	-0.15443	3415.52	0.06129	3415.52	-0.14623								68.5	0.1694	0.1524	0.1595					1096.96	8.06925	1096.96	9.54066	1015.03	543.753	1015.03	596.503																		-16.5075	0.0021
3362.19	-0.02722	3362.19	-0.13731	3415.55	0.12496	3415.55	-0.08986								68.6	0.1694	0.1524	0.1595					1095.23	7.89039	1095.23	9.4335	1016.37	544.164	1016.37	597.737																		-16.4971	0.00212
3362.28	-0.09171	3362.28	-0.17078	3415.57	0.23577	3415.57	-0.08713								68.7	0.1694	0.1524	0.1596					1093.5	7.84598	1093.5	9.32685	1017.7	544.339	1017.7	598.75																		-16.4867	0.00214
3362.37	-0.04809	3362.37	-0.25851	3415.59	0.06475	3415.59	-0.07077								68.8	0.1694	0.1524	0.1595					1091.76	7.9015	1091.76	9.2994	1019.03	544.362	1019.03	599.266																		-16.4763	0.00215
3362.47	-0.13948	3362.47	-0.28605	3415.62	-0.15504	3415.62	-0.05802								68.9	0.1695	0.1524	0.1595					1090.03	7.8318	1090.03	9.12389	1020.36	544.548	1020.36	599.049																		-16.466	0.00217
3362.56	-0.17177	3362.56	-0.17787	3415.64	-0.12142	3415.64	-0.04079								69	0.1694	0.1524	0.1596					1088.29	7.71013	1088.29	9.27514	1021.7	544.794	1021.7	598.232																		-16.4556	0.00218
3362.66	-0.19035	3362.66	-0.17051	3415.66	-0.14058	3415.66	-0.04166								69.1	0.1694	0.1524	0.1595					1086.56	7.63843	1086.56	9.38025	1023.03	544.898	1023.03	597.51																		-16.4452	0.0022
3362.75	-0.09022	3362.75	-0.14457	3415.69	-0.14412	3415.69	-0.06811								69.2	0.1695	0.1524	0.1595					1084.82	7.62121	1084.82	9.39083	1024.36	545.052	1024.36	597.276																		-16.4348	0.00221
3362.84	0.01122	3362.84	-0.13607	3415.71	-0.14327	3415.71	-0.10352								69.3	0.1694	0.1524	0.1596					1083.09	7.51409	1083.09	9.45767	1025.69	545.392	1025.69	597.245																		-16.4245	0.00222
3362.94	0.02115	3362.94	-0.17758	3415.73	-0.00939	3415.73	-0.07799								69.4	0.1694	0.1524	0.1595					1081.35	7.4539	1081.35	9.37937	1027.02	545.766	1027.02	597.662																		-16.4141	0.00222
3363.03	-0.1041	3363.03	-0.23334	3415.76	0.19611	3415.76	-0.07077								69.5	0.1695	0.1524	0.1595					1079.61	7.34537	1079.61	9.06249	1028.35	546.064	1028.35	599.141																		-16.4037	0.00223
3363.12	-0.19441	3363.12	-0.14798	3415.78	0.25194	3415.78	-0.03253								69.6	0.1695	0.1524	0.1596					1077.88	7.11026	1077.88	8.93331	1029.68	546.247	1029.68	601.263																		-16.3933	0.00223
3363.22	-0.21319	3363.22	-0.1472	3415.8	0.09021	3415.8	0.00374								69.7	0.1694	0.1524	0.1595					1076.14	7.05567	1076.14	8.7562	1031.01	546.368	1031.01	603																		-16.383	0.00223
3363.31	-0.23684	3363.31	-0.24519	3415.83	0.00769	3415.83	-0.00249								69.8	0.1695	0.1524	0.1595					1074.4	6.92858	1074.4	8.59359	1032.35	546.771	1032.35	603.888																		-16.3726	0.00223
3363.4	-0.19477	3363.4	-0.24351	3415.85	0.0286	3415.85	0.02729								69.9	0.1695	0.1524	0.1596					1072.66	6.66587	1072.66	8.3519	1033.68	547.647	1033.68	604.195																		-16.3622	0.00223
3363.5	-0.17756	3363.5	-0.15834	3415.87	0.02757	3415.87	0.00112								70	0.1694	0.1524	0.1595					1070.93	6.53833	1070.93	8.35793	1035.01	548.503	1035.01	604.708																		-16.3518	0.00223
3363.59	-0.16315	3363.59	-0.08604	3415.9	0.00402	3415.9	0.01555								70.1	0.1695	0.1524	0.1595					1069.19	6.46767	1069.19	8.09488	1036.34	548.836	1036.34	606.089																		-16.3415	0.00222
3363.69	-0.11721	3363.69	-0.07934	3415.92	0.00402	3415.92	-0.01632								70.2	0.1695	0.1524	0.1596					1067.45	6.39065	1067.45	7.94995	1037.66	548.938	1037.66	608.193																		-16.3311	0.00222
3363.78	-0.1452	3363.78	-0.09789	3415.94	0.01679	3415.94	-0.13478								70.3	0.1695	0.1524	0.1595					1065.71	6.21207	1065.71	7.87845	1038.99	549.323	1038.99	610.461																		-16.3207	0.00221
3363.87	-0.16768	3363.87	-0.07147	3415.97	0.13986	3415.97	-0.2145								70.4	0.1695	0.1524	0.1595					1063.97	6.26496	1063.97	7.83137	1040.32	549.987	1040.32	612.615																		-16.3103	0.0022
3363.97	-0.11192	3363.97	-0.09875	3415.99	0.15941	3415.99	-0.20708								70.5	0.1695	0.1524	0.1596					1062.23	6.24717	1062.23	7.68054	1041.65	550.706	1041.65	614.56																		-16.3	0.00219
3364.06	-0.12637	3364.06	-0.15085	3416.01	-0.00738	3416.01	0.01443								70.6	0.1695	0.1524	0.1596					1060.49	6.30453	1060.49	7.73394	1042.98	551.594	1042.98	616.214																		-16.2896	0.00217
3364.15	-0.2087	3364.15	-0.16077	3416.04	0.07458	3416.04	0.01792								70.7	0.1695	0.1524	0.1595					1058.74	6.34051	1058.74	7.77885	1044.31	552.93	1044.31	617.766																		-16.2792	0.00216
3364.25	-0.22548	3364.25	-0.27229	3416.06	-0.01744	3416.06	-0.10895								70.8	0.1695	0.1524	0.1596					1057	6.24878	1057	7.8589	1045.64	554.521	1045.64	619.695																		-16.2688	0.00214
3364.34	-0.21948	3364.34	-0.34606	3416.09	0.08038	3416.09	-0.11356								70.9	0.1695	0.1524	0.1596					1055.26	6.19999	1055.26	7.78726	1046.97	555.792	1046.97	622.359																		-16.2584	0.00212
3364.43	-0.20912	3364.43	-0.31133	3416.11	0.09966	3416.11	-0.12161								71	0.1695	0.1524	0.1595					1053.52	6.2534	1053.52	7.83834	1048.29	556.685	1048.29	625.477																		-16.2481	0.0021
3364.53	-0.16649	3364.53	-0.22095	3416.13	0.15414	3416.13	-0.14194								71.1	0.1695	0.1524	0.1596					1051.78	6.18335	1051.78	7.68664	1049.62	557.857	1049.62	628.255																		-16.2377	0.00208
3364.62	-0.21802	3364.62	-0.16942	3416.16	0.11541	3416.16	-0.19538								71.2	0.1695	0.1524	0.1596					1050.03	6.05767	1050.03	7.60455	1050.95	559.779	1050.95	630.172																		-16.2273	0.00206
3364.72	-0.29383	3364.72	-0.09361	3416.18	0.01373	3416.18	-0.07362								71.3	0.1695	0.1524	0.1595					1048.29	5.88629	1048.29	7.51485	1052.28	562.065	1052.28	630.878																		-16.217	0.00204
3364.81	-0.31242	3364.81	-0.07125	3416.2	0.12203	3416.2	0.0193								71.4	0.1695	0.1524	0.1596					1046.55	5.92053	1046.55	7.40328	1053.6	564.177	1053.6	629.948																		-16.2066	0.00202
3364.9	-0.30153	3364.9	-0.03407	3416.23	0.17583	3416.23	0.02468								71.5	0.1695	0.1524	0.1596					1044.8	5.7777	1044.8	7.28007	1054.93	566.872	1054.93	627.87																		-16.1962	0.00199
3365	-0.16669	3365	-0.00244	3416.25	0.19318	3416.25	0.11143								71.6	0.1695	0.1524	0.1595					1043.06	5.89091	1043.06	7.27809	1056.26	571.729	1056.26	626.008																		-16.1858	0.00197
3365.09	-0.11774	3365.09	-0.00925	3416.27	0.13806	3416.27	-0.10928								71.7	0.1696	0.1524	0.1596					1041.31	5.79056	1041.31	7.19	1057.58	578.589	1057.58	624.75																		-16.1755	0.00195
3365.18	-0.11068	3365.18	-0.06324	3416.3	0.2369	3416.3	-0.18721								71.8	0.1695	0.1525	0.1596					1039.57	5.75963	1039.57	7.14227	1058.91	585.01	1058.91	623.068																		-16.1651	0.00193
3365.28	-0.03506	3365.28	-0.09537	3416.32	0.25266	3416.32	-0.20812								71.9	0.1696	0.1525	0.1595					1037.82	5.67454	1037.82	7.17562	1060.24	588.672	1060.24	620.302																		-16.1547	0.0019
3365.37	0.05179	3365.37	-0.05819	3416.34	0.17583	3416.34	-0.18469								72	0.1696	0.1524	0.1596					1036.08	5.54637	1036.08	7.19612	1061.56	588.734	1061.56	617.25																		-16.1443	0.00188
3365.46	-0.00372	3365.46	-0.02256	3416.37	0.19792	3416.37	-0.10459								72.1	0.1695	0.1525	0.1596					1034.33	5.41728	1034.33	7.11681	1062.89	585.122	1062.89	615.07																		-16.1339	0.00186
3365.56	-0.04089	3365.56	-0.09691	3416.39	0.16881	3416.39	-0.14641								72.2	0.1696	0.1525	0.1595					1032.58	5.31203	1032.58	7.07047	1064.21	578.438	1064.21	613.62																		-16.1236	0.00184
3365.65	-0.05972	3365.65	-0.09789	3416.41	0.11047	3416.41	-0.14421								72.3	0.1696	0.1524	0.1596					1030.84	5.40301	1030.84	7.04391	1065.54	570.479	1065.54	611.708																		-16.1132	0.00181
3365.75	-0.09615	3365.75	-0.08005	3416.44	0.08008	3416.44	-0.11522								72.4	0.1695	0.1524	0.1596					1029.09	5.40765	1029.09	7.01582	1066.86	563.224	1066.86	609.154																		-16.1028	0.00179
3365.84	-0.13332	3365.84	-0.11348	3416.46	0.13452	3416.46	-0.06501								72.5	0.1696	0.1524	0.1596					1027.34	5.40419	1027.34	6.94245	1068.19	557.503	1068.19	607.255																		-16.0924	0.00177
3365.93	-0.13683	3365.93	-0.10015	3416.48	0.15674	3416.48	-0.05168								72.6	0.1696	0.1524	0.1596					1025.59	5.57539	1025.59	6.8309	1069.51	553.451	1069.51	607.219																		-16.0821	0.00175
3366.03	-0.13683	3366.03	-0.09789	3416.51	0.08359	3416.51	0.02147								72.7	0.1696	0.1524	0.1596					1023.84	5.55903	1023.84	6.63313	1070.84	551.143	1070.84	609.164																		-16.0717	0.00173
3366.12	-0.18431	3366.12	-0.11372	3416.53	-0.07234	3416.53	0.0257								72.8	0.1696	0.1525	0.1596					1022.09	5.61392	1022.09	6.6249	1072.16	550.211	1072.16	611.841																		-16.0613	0.00171
3366.21	-0.17877	3366.21	-0.05568	3416.55	-0.0468	3416.55	0.04377								72.9	0.1696	0.1524	0.1596					1020.35	5.44079	1020.35	6.68946	1073.49	549.93	1073.49	613.471																		-16.0509	0.00169
3366.31	-0.16019	3366.31	-0.0258	3416.58	0.10878	3416.58	0.02979								73	0.1696	0.1524	0.1596					1018.6	5.36806	1018.6	6.57692	1074.81	549.875	1074.81	613.643																		-16.0406	0.00167
3366.4	-0.08432	3366.4	-0.05017	3416.6	0.17004	3416.6	-0.01998								73.1	0.1696	0.1525	0.1596					1016.85	5.21986	1016.85	6.56124	1076.13	549.914	1076.13	612.987																		-16.0302	0.00166
3366.49	-0.06047	3366.49	-0.12879	3416.62	0.1667	3416.62	-0.03259								73.2	0.1696	0.1524	0.1596					1015.09	5.03987	1015.09	6.6045	1077.46	549.854	1077.46	611.516																		-16.0198	0.00164
3366.59	-0.10041	3366.59	-0.15516	3416.65	0.08038	3416.65	-0.06295								73.3	0.1696	0.1524	0.1596					1013.34	4.99385	1013.34	6.61793	1078.78	549.526	1078.78	609.034																		-16.0094	0.00162
3366.68	-0.11774	3366.68	-0.18078	3416.67	0.06844	3416.67	-0.07792								73.4	0.1696	0.1525	0.1596					1011.59	4.81247	1011.59	6.62347	1080.1	549.042	1080.1	605.99																		-15.9991	0.0016
3366.78	-0.11774	3366.78	-0.15642	3416.69	0.17138	3416.69	-0.11205								73.5	0.1696	0.1524	0.1596					1009.84	4.77521	1009.84	6.5263	1081.43	548.677	1081.43	603.096																		-15.9887	0.00159
3366.87	-0.12954	3366.87	-0.08885	3416.72	0.33866	3416.72	-0.09688								73.6	0.1696	0.1524	0.1596					1008.09	4.76977	1008.09	6.40142	1082.75	548.451	1082.75	600.992																		-15.9783	0.00157
3366.96	-0.14813	3366.96	-0.07101	3416.74	0.38413	3416.74	-0.26388								73.7	0.1696	0.1524	0.1596					1006.34	4.80036	1006.34	6.21651	1084.07	548.01	1084.07	600.078																		-15.9679	0.00156
3367.06	-0.14512	3367.06	-0.1112	3416.76	0.15634	3416.76	-0.204								73.8	0.1696	0.1524	0.1595					1004.58	4.86908	1004.58	6.25741	1085.39	547.117	1085.39	600.208																		-15.9576	0.00154
3367.15	-0.11624	3367.15	-0.16696	3416.79	0.08189	3416.79	-0.15299								73.9	0.1696	0.1524	0.1596					1002.83	4.92574	1002.83	6.27457	1086.71	546.086	1086.71	600.805																		-15.9472	0.00153
3367.24	-0.04968	3367.24	-0.16396	3416.81	-0.09876	3416.81	-0.20063								74	0.1696	0.1524	0.1596					1001.08	5.06427	1001.08	6.17643	1088.04	545.444	1088.04	601.367																		-15.9368	0.00151
3367.34	-0.04965	3367.34	-0.13607	3416.83	-0.1836	3416.83	-0.17412								74.1	0.1696	0.1524	0.1595					999.322	5.04374	999.322	5.99989	1089.36	545.227	1089.36	601.669																		-15.9264	0.0015
3367.43	-0.09865	3367.43	-0.14486	3416.86	-0.12961	3416.86	-0.16938								74.2	0.1696	0.1524	0.1596					997.568	5.02444	997.568	5.92222	1090.68	545.051	1090.68	601.576																		-15.9161	0.00149
3367.53	-0.14007	3367.53	-0.13859	3416.88	-0.25891	3416.88	-0.1767								74.3	0.1696	0.1525	0.1596					995.814	5.03448	995.814	5.866	1092	544.818	1092	601.151																		-15.9057	0.00147
3367.62	-0.20188	3367.62	-0.12477	3416.9	-0.29737	3416.9	-0.12502								74.4	0.1696	0.1524	0.1595					994.059	4.91074	994.059	5.747	1093.32	544.771	1093.32	600.87																		-15.8953	0.00146
3367.71	-0.1768	3367.71	-0.14335	3416.93	-0.0963	3416.93	-0.17333								74.5	0.1696	0.1524	0.1596					992.303	4.87415	992.303	5.78635	1094.64	544.974	1094.64	601.076																		-15.8849	0.00145
3367.81	-0.13129	3367.81	-0.12128	3416.95	0.06871	3416.95	-0.2338								74.6	0.1696	0.1524	0.1596					990.547	4.69816	990.547	5.82027	1095.96	545.315	1095.96	601.237																		-15.8745	0.00144
3367.9	-0.16847	3367.9	-0.00953	3416.97	0.1325	3416.97	-0.15999								74.7	0.1696	0.1524	0.1596					988.791	4.62869	988.791	5.75504	1097.28	545.859	1097.28	600.484																		-15.8642	0.00143
3367.99	-0.22872	3367.99	0.0757	3417	0.15599	3417	-0.14713								74.8	0.1696	0.1524	0.1596					987.035	4.65339	987.035	5.73236	1098.6	546.694	1098.6	599.211																		-15.8538	0.00142
3368.09	-0.2665	3368.09	-0.00114	3417.02	0.15781	3417.02	-0.039								74.9	0.1696	0.1524	0.1596					985.277	4.6528	985.277	5.73176	1099.92	547.542	1099.92	598.945																		-15.8434	0.00141
3368.18	-0.12257	3368.18	-0.09789	3417.05	0.16716	3417.05	-0.14424								75	0.1696	0.1524	0.1595					983.52	4.60253	983.52	5.578	1101.24	547.91	1101.24	600																		-15.8331	0.0014
3368.27	-0.01803	3368.27	-0.09789	3417.07	0.08088	3417.07	-0.10449								75.1	0.1697	0.1524	0.1596					981.762	4.61835	981.762	5.4629	1102.56	547.685	1102.56	601.073																		-15.8227	0.0014
3368.37	-0.01448	3368.37	-0.08661	3417.09	-0.04722	3417.09	-0.05218								75.2	0.1696	0.1524	0.1596					980.004	4.58839	980.004	5.49381	1103.88	547.26	1103.88	601.247																		-15.8123	0.00139
3368.46	-0.06047	3368.46	-0.03737	3417.12	-0.07234	3417.12	-0.11491								75.3	0.1697	0.1524	0.1596					978.246	4.5271	978.246	5.54484	1105.2	546.896	1105.2	600.466																		-15.8019	0.00138
3368.56	-0.06322	3368.56	-0.02153	3417.14	-0.08251	3417.14	-0.17765								75.4	0.1697	0.1524	0.1596					976.486	4.43661	976.486	5.58116	1106.52	546.513	1106.52	599.034																		-15.7916	0.00138
3368.65	-0.08181	3368.65	-0.01928	3417.16	-0.06745	3417.16	-0.2044								75.5	0.1696	0.1524	0.1596					974.729	4.4802	974.729	5.72143	1107.84	546.341	1107.84	597.81																		-15.7812	0.00138
3368.74	-0.09865	3368.74	-0.00769	3417.19	-0.1085	3417.19	-0.2044								75.6	0.1697	0.1524	0.1596					972.969	4.31517	972.969	5.78116	1109.16	546.714	1109.16	597.672																		-15.7708	0.00138
3368.84	-0.09616	3368.84	-0.0622	3417.21	-0.12961	3417.21	-0.09497								75.7	0.1697	0.1524	0.1596					971.209	4.33903	971.209	5.83096	1110.47	547.255	1110.47	598.591																		-15.7604	0.00138
3368.93	-0.0575	3368.93	-0.09641	3417.23	-0.04235	3417.23	-0.10568								75.8	0.1697	0.1524	0.1596					969.447	4.44658	969.447	5.70581	1111.79	547.375	1111.79	599.779																		-15.75	0.00138
3369.02	0.01517	3369.02	-0.06067	3417.26	0.06147	3417.26	-0.09005								75.9	0.1697	0.1524	0.1596					967.688	4.4375	967.688	5.66914	1113.11	547.055	1113.11	600.419																		-15.7397	0.00138
3369.12	-0.04059	3369.12	-0.13502	3417.28	0.07036	3417.28	-0.11296								76	0.1697	0.1524	0.1596					965.926	4.46314	965.926	5.59327	1114.43	546.667	1114.43	600.169																		-15.7293	0.00139
3369.21	-0.133	3369.21	-0.09943	3417.3	-0.0036	3417.3	-0.11271								76.1	0.1697	0.1524	0.1596					964.164	4.51876	964.164	5.50275	1115.74	546.497	1115.74	599.422																		-15.7189	0.0014
3369.3	-0.06555	3369.3	-0.08007	3417.33	0.04784	3417.33	0.01339								76.2	0.1697	0.1524	0.1596					962.402	4.51145	962.402	5.45161	1117.06	546.354	1117.06	599.022																		-15.7086	0.00141
3369.4	-0.11242	3369.4	-0.11344	3417.35	0.07622	3417.35	0.03129								76.3	0.1697	0.1524	0.1596					960.641	4.50059	960.641	5.39314	1118.38	545.977	1118.38	599.241																		-15.6982	0.00142
3369.49	-0.13456	3369.49	-0.16743	3417.37	0.05303	3417.37	0.09175								76.4	0.1697	0.1524	0.1596					958.877	4.40926	958.877	5.30915	1119.69	545.674	1119.69	599.578																		-15.6878	0.00143
3369.59	-0.07158	3369.59	-0.19056	3417.4	0.09287	3417.4	0.02641								76.5	0.1697	0.1524	0.1596					957.115	4.39049	957.115	5.2777	1121.01	545.799	1121.01	599.739																		-15.6774	0.00144
3369.68	-0.12371	3369.68	-0.16173	3417.42	0.22137	3417.42	0.01235								76.6	0.1697	0.1524	0.1596					955.352	4.36379	955.352	5.28413	1122.33	546.279	1122.33	599.8																		-15.667	0.00146
3369.77	-0.10622	3369.77	-0.09394	3417.44	0.31118	3417.44	0.00993								76.7	0.1697	0.1524	0.1596					953.588	4.35775	953.588	5.33994	1123.64	546.763	1123.64	599.655																		-15.6567	0.00148
3369.87	-0.11345	3369.87	-0.16762	3417.47	0.14629	3417.47	0.00559								76.8	0.1697	0.1525	0.1596					951.822	4.28062	951.822	5.27757	1124.96	546.883	1124.96	599.295																		-15.6463	0.0015
3369.96	-0.13204	3369.96	-0.15044	3417.49	0.15534	3417.49	-0.10475								76.9	0.1697	0.1524	0.1596					950.059	4.24262	950.059	5.2951	1126.28	546.716	1126.28	599.149																		-15.6359	0.00152
3370.05	-0.06784	3370.05	-0.16367	3417.51	0.05793	3417.51	-0.12916								77	0.1697	0.1524	0.1596					948.293	4.23395	948.293	5.34425	1127.59	546.56	1127.59	599.422																		-15.6255	0.00154
3370.15	-0.08126	3370.15	-0.13437	3417.54	-0.00186	3417.54	-0.15007								77.1	0.1697	0.1524	0.1596					946.527	4.12409	946.527	5.3534	1128.91	546.44	1128.91	599.783																		-15.6152	0.00156
3370.24	-0.03469	3370.24	-0.07861	3417.56	-0.04845	3417.56	-0.14718								77.2	0.1697	0.1524	0.1596					944.762	4.10696	944.762	5.29026	1130.22	546.339	1130.22	600.042																		-15.6048	0.00159
3370.33	0.00909	3370.33	-0.03514	3417.58	-0.10459	3417.58	-0.13593								77.3	0.1697	0.1524	0.1596					942.996	3.99446	942.996	5.28033	1131.54	546.307	1131.54	600.275																		-15.5944	0.00162
3370.43	0.01589	3370.43	-0.03332	3417.61	-0.18002	3417.61	-0.18989								77.4	0.1697	0.1524	0.1596					941.23	3.93529	941.23	5.26301	1132.85	546.323	1132.85	600.448																		-15.584	0.00164
3370.52	0.00461	3370.52	-0.01806	3417.63	-0.20326	3417.63	-0.11647								77.5	0.1697	0.1524	0.1596					939.463	3.97684	939.463	5.33952	1134.17	546.346	1134.17	600.62																		-15.5737	0.00167
3370.62	-0.02476	3370.62	-0.03478	3417.65	-0.26414	3417.65	-0.17416								77.6	0.1697	0.1524	0.1596					937.695	4.11179	937.695	5.28795	1135.48	546.505	1135.48	600.993																		-15.5633	0.0017
3370.71	-0.04138	3370.71	-0.08027	3417.68	-0.26506	3417.68	-0.23736								77.7	0.1697	0.1524	0.1596					935.928	4.10109	935.928	5.31487	1136.79	546.914	1136.79	601.607																		-15.5529	0.00172
3370.8	0.00749	3370.8	-0.07834	3417.7	-0.15005	3417.7	-0.2269								77.8	0.1697	0.1524	0.1596					934.16	4.14987	934.16	5.18595	1138.11	547.333	1138.11	602.314																		-15.5425	0.00175
3370.9	-0.01083	3370.9	-0.05971	3417.72	-0.18213	3417.72	-0.20599								77.9	0.1698	0.1524	0.1596					932.391	4.19048	932.391	5.20087	1139.42	547.473	1139.42	602.901																		-15.5322	0.00178
3370.99	-0.0971	3370.99	-0.01587	3417.75	-0.13102	3417.75	-0.18508								78	0.1697	0.1524	0.1596					930.623	4.19956	930.623	5.34678	1140.74	547.312	1140.74	603.236																		-15.5218	0.00181
3371.08	-0.11774	3371.08	-0.02212	3417.77	-0.2421	3417.77	-0.17033								78.1	0.1697	0.1524	0.1596					928.854	4.12929	928.854	5.34817	1142.05	547.033	1142.05	603.49																		-15.5114	0.00183
3371.18	-0.16432	3371.18	-0.10566	3417.79	-0.19793	3417.79	-0.18502								78.2	0.1698	0.1524	0.1596					927.084	4.04734	927.084	5.25257	1143.36	546.831	1143.36	603.975																		-15.501	0.00186
3371.27	-0.22502	3371.27	-0.06616	3417.82	-0.09713	3417.82	-0.09756								78.3	0.1697	0.1524	0.1596					925.314	3.95736	925.314	5.28686	1144.67	546.629	1144.67	604.508																		-15.4907	0.00188
3371.37	-0.21995	3371.37	-0.01038	3417.84	-0.13307	3417.84	-0.07077								78.4	0.1697	0.1524	0.1596					923.543	3.9796	923.543	5.23943	1145.99	546.409	1145.99	604.404																		-15.4803	0.0019
3371.46	-0.21977	3371.46	-0.05971	3417.86	-0.13044	3417.86	-0.08945								78.5	0.1698	0.1524	0.1596					921.773	3.91166	921.773	5.24191	1147.3	546.538	1147.3	603.578																		-15.4699	0.00192
3371.55	-0.19985	3371.55	-0.05971	3417.89	-0.06912	3417.89	-0.09779								78.6	0.1697	0.1524	0.1596					920.002	3.93477	920.002	5.1489	1148.61	547.068	1148.61	602.893																		-15.4595	0.00194
3371.65	-0.21319	3371.65	-0.05971	3417.91	-0.06623	3417.91	-0.07688								78.7	0.1698	0.1524	0.1596					918.23	3.91885	918.23	5.21419	1149.92	547.471	1149.92	602.849																		-15.4491	0.00195
3371.74	-0.20844	3371.74	-0.04547	3417.93	-0.04274	3417.93	-0.10037								78.8	0.1698	0.1524	0.1596					916.459	4.08471	916.459	5.17145	1151.24	547.344	1151.24	602.987																		-15.4388	0.00197
3371.83	-0.19834	3371.83	-0.00244	3417.96	-0.05078	3417.96	-0.14219								78.9	0.1697	0.1524	0.1596					914.686	4.08703	914.686	5.1115	1152.55	546.93	1152.55	602.964																		-15.4284	0.00198
3371.93	-0.19449	3371.93	-0.02863	3417.98	-0.12701	3417.98	-0.12869								79	0.1698	0.1524	0.1596					912.914	4.17054	912.914	5.12528	1153.86	546.93	1153.86	602.961																		-15.418	0.00199
3372.02	-0.12422	3372.02	-0.14902	3418.01	-0.1596	3418.01	-0.16505								79.1	0.1698	0.1524	0.1596					911.141	4.19241	911.141	5.10414	1155.17	547.562	1155.17	603.073																		-15.4077	0.002
3372.11	-0.15865	3372.11	-0.2097	3418.03	-0.03416	3418.03	-0.16807								79.2	0.1698	0.1524	0.1596					909.367	4.08216	909.367	5.12928	1156.48	548.148	1156.48	603.349																		-15.3973	0.002
3372.21	-0.15939	3372.21	-0.18442	3418.05	-0.05341	3418.05	-0.23746								79.3	0.1698	0.1524	0.1596					907.594	4.13526	907.594	5.10152	1157.79	548.115	1157.79	604.008																		-15.3869	0.002
3372.3	-0.04484	3372.3	-0.11525	3418.08	-0.11052	3418.08	-0.12222								79.4	0.1698	0.1524	0.1596					905.82	4.11418	905.82	5.0495	1159.1	547.792	1159.1	604.904																		-15.3765	0.002
3372.4	-0.08446	3372.4	-0.1028	3418.1	-0.11052	3418.1	-0.11332								79.5	0.1698	0.1524	0.1596					904.045	4.01447	904.045	4.96473	1160.41	547.706	1160.41	605.479																		-15.3661	0.002
3372.49	-0.15592	3372.49	-0.17281	3418.12	-0.1208	3418.12	-0.0605								79.6	0.1698	0.1524	0.1596					902.27	3.92414	902.27	4.85084	1161.72	547.643	1161.72	605.651																		-15.3558	0.00199
3372.58	-0.15416	3372.58	-0.13629	3418.15	-0.03286	3418.15	-0.02749								79.7	0.1698	0.1524	0.1596					900.494	3.82692	900.494	4.95082	1163.03	547.266	1163.03	605.807																		-15.3454	0.00198
3372.68	-0.00546	3372.68	-0.15488	3418.17	0.10659	3418.17	-0.08307								79.8	0.1698	0.1524	0.1596					898.719	3.83918	898.719	5.04804	1164.34	547.044	1164.34	606.125																		-15.335	0.00197
3372.77	-0.02151	3372.77	-0.19177	3418.19	0.10618	3418.19	-0.10895								79.9	0.1698	0.1525	0.1596					896.943	3.77879	896.943	4.98986	1165.65	547.427	1165.65	606.849																		-15.3247	0.00195
3372.86	-0.1291	3372.86	-0.17554	3418.22	0.23991	3418.22	-0.0914								80	0.1698	0.1524	0.1596					895.166	3.82844	895.166	5.01849	1166.96	548.034	1166.96	608.068																		-15.3143	0.00194
3372.96	-0.15413	3372.96	-0.15695	3418.24	0.09975	3418.24	-0.03402								80.1	0.1698	0.1524	0.1596					893.389	3.89495	893.389	5.12365	1168.27	548.352	1168.27	609.04																		-15.3039	0.00192
3373.05	-0.12233	3373.05	-0.27274	3418.26	0.11013	3418.26	-0.13015								80.2	0.1698	0.1525	0.1596					891.611	3.96975	891.611	5.208	1169.58	548.258	1169.58	609.307																		-15.2935	0.0019
3373.14	-0.03627	3373.14	-0.19103	3418.29	0.0422	3418.29	-0.13928								80.3	0.1698	0.1524	0.1596					889.834	4.15661	889.834	5.14553	1170.89	547.951	1170.89	609.327																		-15.2831	0.00187
3373.24	-0.02229	3373.24	-0.12688	3418.31	0.0422	3418.31	-0.09746								80.4	0.1698	0.1524	0.1596					888.057	4.20842	888.057	5.03187	1172.2	547.659	1172.2	609.268																		-15.2728	0.00185
3373.33	-0.05287	3373.33	-0.08641	3418.33	-0.00321	3418.33	-0.09348								80.5	0.1698	0.1525	0.1596					886.277	4.1503	886.277	4.89004	1173.51	547.401	1173.51	608.945																		-15.2624	0.00182
3373.43	-0.09004	3373.43	-0.12316	3418.36	-0.12868	3418.36	-0.07171								80.6	0.1699	0.1524	0.1596					884.5	4.01021	884.5	4.85474	1174.81	547.352	1174.81	608.599																		-15.252	0.0018
3373.52	-0.08437	3373.52	-0.17892	3418.38	-0.19809	3418.38	-0.00229								80.7	0.1698	0.1524	0.1596					882.721	3.91975	882.721	4.90667	1176.12	547.698	1176.12	608.438																		-15.2416	0.00177
3373.61	-0.06578	3373.61	-0.11067	3418.4	-0.219	3418.4	0.04468								80.8	0.1698	0.1525	0.1596					880.941	3.86566	880.941	5.06625	1177.43	548.021	1177.43	608.208																		-15.2313	0.00174
3373.71	-0.08702	3373.71	-0.0257	3418.43	-0.25476	3418.43	0.06286								80.9	0.1699	0.1524	0.1596					879.16	3.91033	879.16	5.03914	1178.74	547.904	1178.74	607.689																		-15.2209	0.00171
3373.8	-0.03479	3373.8	-0.01522	3418.45	-0.06319	3418.45	-0.00382								81	0.1699	0.1524	0.1596					877.381	3.85792	877.381	5.00809	1180.04	547.576	1180.04	607.013																		-15.2105	0.00168
3373.89	-0.05228	3373.89	0.06436	3418.47	-0.14511	3418.47	0.04197								81.1	0.1698	0.1525	0.1596					875.6	3.82438	875.6	4.99065	1181.35	547.388	1181.35	606.783																		-15.2001	0.00164
3373.99	-0.11486	3373.99	0.12387	3418.5	-0.22262	3418.5	0.09615								81.2	0.1699	0.1524	0.1596					873.818	3.94864	873.818	5.11232	1182.66	547.521	1182.66	607.693																		-15.1898	0.00161
3374.08	-0.1143	3374.08	0.11992	3418.52	-0.19601	3418.52	0.01859								81.3	0.1699	0.1524	0.1596					872.037	4.05521	872.037	5.05994	1183.97	547.943	1183.97	609.401																		-15.1794	0.00158
3374.17	-0.13094	3374.17	0.06905	3418.54	-0.2247	3418.54	-0.02809								81.4	0.1698	0.1524	0.1596					870.256	4.01107	870.256	4.90794	1185.27	548.125	1185.27	610.716																		-15.169	0.00155
3374.27	-0.17644	3374.27	0.03574	3418.57	-0.16779	3418.57	-0.08414								81.5	0.1699	0.1524	0.1596					868.473	3.89622	868.473	4.86525	1186.58	547.755	1186.58	611.18																		-15.1586	0.00152
3374.36	-0.16483	3374.36	0.065	3418.59	-0.15079	3418.59	-0.08344								81.6	0.1699	0.1524	0.1596					866.689	3.72015	866.689	4.91332	1187.88	547.542	1187.88	611.188																		-15.1483	0.00149
3374.46	-0.17384	3374.46	0.11151	3418.61	-0.17091	3418.61	-0.06201								81.7	0.1699	0.1524	0.1596					864.908	3.77387	864.908	4.91688	1189.19	547.919	1189.19	610.953																		-15.1379	0.00146
3374.55	-0.23069	3374.55	0.09619	3418.64	-0.15739	3418.64	-0.10721								81.8	0.1699	0.1524	0.1596					863.123	3.7941	863.123	4.9407	1190.5	548.12	1190.5	610.552																		-15.1275	0.00144
3374.64	-0.24312	3374.64	0.04658	3418.66	-0.15754	3418.66	-0.16994								81.9	0.1699	0.1524	0.1596					861.34	3.82332	861.34	4.89677	1191.8	547.781	1191.8	610.349																		-15.1171	0.00141
3374.74	-0.21679	3374.74	0.00476	3418.68	-0.21515	3418.68	-0.13795								82	0.1699	0.1524	0.1596					859.557	3.81602	859.557	4.80483	1193.11	547.643	1193.11	610.383																		-15.1068	0.00139
3374.83	-0.18686	3374.83	-0.06235	3418.71	-0.049	3418.71	-0.09283								82.1	0.1699	0.1524	0.1596					857.771	3.91329	857.771	4.83734	1194.41	548.096	1194.41	610.221																		-15.0964	0.00137
3374.92	-0.17501	3374.92	-0.14506	3418.73	0.17347	3418.73	-0.05236								82.2	0.1699	0.1524	0.1596					855.986	4.02106	855.986	5.01399	1195.72	548.76	1195.72	610.159																		-15.086	0.00135
3375.02	-0.17501	3375.02	-0.20658	3418.75	0.03788	3418.75	-0.09418								82.3	0.1699	0.1525	0.1596					854.201	4.08447	854.201	4.99761	1197.02	549.318	1197.02	610.943																		-15.0756	0.00133
3375.11	-0.13488	3375.11	-0.18383	3418.78	-0.00394	3418.78	-0.10815								82.4	0.1699	0.1524	0.1596					852.416	4.08729	852.416	4.95352	1198.33	549.662	1198.33	612.117																		-15.0653	0.00131
3375.2	-0.0623	3375.2	-0.26107	3418.8	-0.03996	3418.8	-0.03839								82.5	0.1699	0.1524	0.1596					850.629	4.09666	850.629	4.92389	1199.63	549.708	1199.63	612.674																		-15.0549	0.0013
3375.3	-0.14138	3375.3	-0.27934	3418.82	-0.08373	3418.82	-0.07454								82.6	0.1699	0.1525	0.1596					848.842	4.00747	848.842	4.90524	1200.93	549.615	1200.93	612.641																		-15.0445	0.00128
3375.39	-0.20052	3375.39	-0.25906	3418.85	-0.08241	3418.85	-0.09951								82.7	0.1699	0.1525	0.1596					847.055	4.08492	847.055	4.93832	1202.24	549.753	1202.24	612.615																		-15.0341	0.00127
3375.49	-0.1522	3375.49	-0.29624	3418.87	-0.01164	3418.87	-0.06734								82.8	0.1699	0.1524	0.1596					845.268	4.08118	845.268	4.97857	1203.54	550.224	1203.54	613.016																		-15.0237	0.00126
3375.58	-0.14005	3375.58	-0.3141	3418.89	-0.10063	3418.89	-0.09092								82.9	0.1699	0.1525	0.1596					843.48	4.00665	843.48	5.04286	1204.85	550.68	1204.85	613.784																		-15.0134	0.00126
3375.67	-0.15592	3375.67	-0.2479	3418.92	-0.104	3418.92	-0.09405								83	0.1699	0.1525	0.1596					841.693	3.96501	841.693	5.09663	1206.15	550.742	1206.15	614.109																		-15.003	0.00125
3375.77	-0.15592	3375.77	-0.22931	3418.94	0.04234	3418.94	-0.14003								83.1	0.1699	0.1524	0.1596					839.904	3.95527	839.904	5.22909	1207.45	550.393	1207.45	613.664																		-14.9926	0.00125
3375.86	-0.14566	3375.86	-0.20217	3418.97	0.13546	3418.97	-0.11005								83.2	0.1699	0.1525	0.1596					838.115	3.90088	838.115	5.31925	1208.76	549.901	1208.76	613.396																		-14.9823	0.00125
3375.95	-0.04983	3375.95	-0.09306	3418.99	0.02183	3418.99	0.01449								83.3	0.1699	0.1525	0.1596					836.326	3.89467	836.326	5.22213	1210.06	549.557	1210.06	613.807																		-14.9719	0.00125
3376.05	-0.1736	3376.05	-0.02717	3419.01	-0.01764	3419.01	-0.12185								83.4	0.1699	0.1524	0.1596					834.537	4.01605	834.537	5.17095	1211.36	549.516	1211.36	614.352																		-14.9615	0.00125
3376.14	-0.13562	3376.14	-0.17325	3419.04	-0.11979	3419.04	-0.07512								83.5	0.1699	0.1524	0.1596					832.746	4.0718	832.746	5.06371	1212.66	549.724	1212.66	614.823																		-14.9511	0.00125
3376.24	-0.0241	3376.24	-0.08031	3419.06	-0.01735	3419.06	0.00108								83.6	0.1699	0.1524	0.1596					830.955	4.121	830.955	4.86949	1213.96	549.967	1213.96	615.366																		-14.9407	0.00126
3376.33	0.03257	3376.33	-0.0788	3419.08	0.09289	3419.08	0.03719								83.7	0.1699	0.1524	0.1596					829.164	4.1591	829.164	4.8439	1215.27	550.091	1215.27	615.836																		-14.9304	0.00127
3376.42	-0.01837	3376.42	-0.06102	3419.11	-0.04247	3419.11	0.04709								83.8	0.1699	0.1524	0.1596					827.373	4.13371	827.373	5.02343	1216.57	550.147	1216.57	616.132																		-14.92	0.00128
3376.52	-0.10869	3376.52	-0.07699	3419.13	-0.1662	3419.13	0.10634								83.9	0.1699	0.1524	0.1596					825.582	4.13025	825.582	5.13823	1217.87	550.247	1217.87	616.289																		-14.9096	0.00129
3376.61	-0.06741	3376.61	-0.06202	3419.15	-0.2009	3419.15	0.10611								84	0.1699	0.1524	0.1596					823.791	4.06407	823.791	5.30825	1219.17	550.452	1219.17	616.314																		-14.8993	0.0013
3376.7	-0.02792	3376.7	-0.12481	3419.18	-0.20597	3419.18	0.14855								84.1	0.1699	0.1524	0.1596					821.998	4.0396	821.998	5.43358	1220.47	550.758	1220.47	616.49																		-14.8889	0.00132
3376.8	0.00925	3376.8	-0.15184	3419.2	-0.25895	3419.2	0.08768								84.2	0.1699	0.1524	0.1596					820.205	4.04291	820.205	5.45684	1221.77	550.902	1221.77	617.4																		-14.8785	0.00133
3376.89	0.000621	3376.89	-0.09409	3419.22	-0.05403	3419.22	0.14077								84.3	0.17	0.1524	0.1596					818.412	4.01666	818.412	5.42979	1223.07	550.534	1223.07	618.986																		-14.8681	0.00135
3376.98	-0.0475	3376.98	-0.15263	3419.25	-0.08481	3419.25	0.21779								84.4	0.1699	0.1524	0.1596					816.619	4.04082	816.619	5.42223	1224.37	549.914	1224.37	620.188																		-14.8577	0.00137
3377.08	-0.07473	3377.08	-0.14573	3419.27	-0.07043	3419.27	0.24676								84.5	0.1699	0.1525	0.1596					814.824	4.06598	814.824	5.30979	1225.67	549.737	1225.67	620.353																		-14.8474	0.00139
3377.17	-0.07956	3377.17	-0.17735	3419.29	-0.21767	3419.29	0.25099								84.6	0.17	0.1525	0.1596					813.029	4.1899	813.029	5.13652	1226.97	550.198	1226.97	620.018																		-14.837	0.00141
3377.27	-0.07956	3377.27	-0.23311	3419.32	-0.25949	3419.32	0.15831								84.7	0.17	0.1524	0.1596					811.234	4.17926	811.234	5.18027	1228.27	551.047	1228.27	619.822																		-14.8266	0.00143
3377.36	-0.11782	3377.36	-0.31438	3419.34	-0.22539	3419.34	0.12984								84.8	0.1699	0.1525	0.1596					809.439	4.24613	809.439	5.26981	1229.57	552.005	1229.57	619.913																		-14.8162	0.00145
3377.45	-0.17358	3377.45	-0.27255	3419.36	-0.24697	3419.36	0.05579								84.9	0.17	0.1524	0.1596					807.645	4.33939	807.645	5.22441	1230.87	552.596	1230.87	620.293																		-14.8059	0.00148
3377.55	-0.22935	3377.55	-0.19628	3419.39	-0.22263	3419.39	0.01155								85	0.17	0.1524	0.1596					805.85	4.3291	805.85	5.18822	1232.17	552.531	1232.17	620.809																		-14.7955	0.0015
3377.64	-0.24012	3377.64	-0.17425	3419.41	-0.17193	3419.41	-0.06917								85.1	0.1699	0.1525	0.1596					804.053	4.24808	804.053	5.28137	1233.47	552.312	1233.47	621.219																		-14.7851	0.00153
3377.73	-0.23228	3377.73	-0.15277	3419.43	-0.16779	3419.43	-0.07309								85.2	0.17	0.1525	0.1596					802.256	4.20604	802.256	5.26179	1234.77	552.529	1234.77	621.512																		-14.7747	0.00156
3377.83	-0.22204	3377.83	-0.14631	3419.46	-0.09342	3419.46	0.0036								85.3	0.17	0.1524	0.1596					800.459	4.11856	800.459	5.33065	1236.07	552.961	1236.07	621.938																		-14.7644	0.00159
3377.92	-0.25214	3377.92	-0.14543	3419.48	0.00534	3419.48	0.02071								85.4	0.1699	0.1525	0.1596					798.662	4.0625	798.662	5.38209	1237.37	553.214	1237.37	622.801																		-14.754	0.00161
3378.01	-0.27108	3378.01	-0.1176	3419.5	0.00738	3419.5	-0.03888								85.5	0.17	0.1525	0.1596					796.863	4.10585	796.863	5.35848	1238.67	553.419	1238.67	624.138																		-14.7436	0.00164
3378.11	-0.23391	3378.11	-0.08916	3419.53	-0.07731	3419.53	-0.04595								85.6	0.17	0.1524	0.1596					795.064	4.07181	795.064	5.39963	1239.96	553.542	1239.96	625.578																		-14.7332	0.00167
3378.2	-0.21319	3378.2	-0.08703	3419.55	-0.05072	3419.55	0.02468								85.7	0.1699	0.1525	0.1596					793.266	4.05987	793.266	5.46795	1241.26	553.167	1241.26	626.497																		-14.7229	0.0017
3378.3	-0.18229	3378.3	-0.11334	3419.57	0.04893	3419.57	-0.05278								85.8	0.17	0.1525	0.1596					791.467	4.13261	791.467	5.40398	1242.56	552.505	1242.56	626.419																		-14.7125	0.00173
3378.39	-0.18017	3378.39	-0.12885	3419.6	0.06995	3419.6	-0.095								85.9	0.17	0.1524	0.1596					789.668	4.09597	789.668	5.30764	1243.86	552.25	1243.86	625.68																		-14.7021	0.00176
3378.48	-0.26481	3378.48	-0.08338	3419.62	0.09803	3419.62	-0.00269								86	0.17	0.1525	0.1596					787.869	4.06958	787.869	5.21944	1245.15	552.456	1245.15	625.268																		-14.6917	0.00179
3378.58	-0.25846	3378.58	-0.02153	3419.64	0.03415	3419.64	-0.00346								86.1	0.17	0.1525	0.1596					786.068	3.97592	786.068	5.24566	1246.45	552.694	1246.45	625.56																		-14.6814	0.00182
3378.67	-0.23982	3378.67	-0.02153	3419.67	0.09935	3419.67	0.00239								86.2	0.17	0.1524	0.1596					784.268	3.981	784.268	5.20408	1247.75	552.833	1247.75	625.878																		-14.671	0.00186
3378.76	-0.30513	3378.76	-0.000687	3419.69	0.03001	3419.69	0.0233								86.3	0.17	0.1525	0.1596					782.467	3.9419	782.467	5.18537	1249.05	552.973	1249.05	625.599																		-14.6606	0.00189
3378.86	-0.17056	3378.86	0.05012	3419.71	0.3472	3419.71	-0.01174								86.4	0.17	0.1525	0.1596					780.666	4.03896	780.666	5.11359	1250.34	553.177	1250.34	625.107																		-14.6502	0.00192
3378.95	-0.09444	3378.95	0.03153	3419.74	0.33759	3419.74	0.06512								86.5	0.17	0.1524	0.1596					778.863	4.14772	778.863	5.07981	1251.64	553.47	1251.64	625.216																		-14.6399	0.00195
3379.04	-0.06845	3379.04	-0.01668	3419.76	0.3845	3419.76	0.09011								86.6	0.17	0.1524	0.1596					777.061	4.21633	777.061	5.0032	1252.93	553.714	1252.93	626.06																		-14.6295	0.00198
3379.14	-0.01269	3379.14	-0.15196	3419.78	0.29766	3419.78	0.12013								86.7	0.17	0.1525	0.1596					775.258	4.33493	775.258	4.98053	1254.23	553.837	1254.23	627.172																		-14.6191	0.00201
3379.23	0.02689	3379.23	-0.13877	3419.81	0.26356	3419.81	0.11241								86.8	0.17	0.1524	0.1596					773.455	4.36486	773.455	4.97087	1255.53	554.102	1255.53	628.245																		-14.6087	0.00205
3379.33	-0.03546	3379.33	-0.15736	3419.83	0.28081	3419.83	0.10104								86.9	0.17	0.1524	0.1596					771.652	4.47052	771.652	4.98767	1256.82	554.435	1256.82	629.172																		-14.5983	0.00208
3379.42	-0.13176	3379.42	-0.16918	3419.85	0.19583	3419.85	0.13513								87	0.17	0.1525	0.1596					769.848	4.41458	769.848	5.05004	1258.12	554.391	1258.12	629.773																		-14.588	0.00211
3379.51	-0.07481	3379.51	-0.11698	3419.88	0.09219	3419.88	0.19786								87.1	0.17	0.1524	0.1596					768.045	4.38319	768.045	5.13591	1259.41	554.268	1259.41	629.971																		-14.5776	0.00213
3379.61	-0.00457	3379.61	-0.11767	3419.9	0.21541	3419.9	0.12556								87.2	0.17	0.1524	0.1596					766.24	4.28655	766.24	5.2788	1260.71	554.712	1260.71	629.927																		-14.5672	0.00216
3379.7	-0.0412	3379.7	-0.13589	3419.93	0.15124	3419.93	-0.03356								87.3	0.17	0.1525	0.1596					764.436	4.1277	764.436	5.36194	1262	555.365	1262	629.81																		-14.5569	0.00219
3379.79	-0.02261	3379.79	-0.1173	3419.95	0.19358	3419.95	-0.03304								87.4	0.17	0.1525	0.1596					762.629	4.21283	762.629	5.4492	1263.29	555.46	1263.29	629.872																		-14.5465	0.00221
3379.89	-0.07709	3379.89	-0.09871	3419.97	0.0845	3419.97	-0.05306								87.5	0.17	0.1524	0.1597					760.824	4.37177	760.824	5.44429	1264.59	555.12	1264.59	630.701																		-14.5361	0.00224
3379.98	-0.11509	3379.98	-0.06236	3420	0.12806	3420	-0.07716								87.6	0.17	0.1525	0.1596					759.018	4.53559	759.018	5.33124	1265.88	555.014	1265.88	632.544																		-14.5257	0.00226
3380.07	-0.10048	3380.07	-0.14602	3420.02	0.08038	3420.02	-0.12902								87.7	0.17	0.1524	0.1596					757.211	4.5276	757.211	5.38841	1267.18	555.404	1267.18	634.318																		-14.5153	0.00228
3380.17	-0.14893	3380.17	-0.10489	3420.04	0.13507	3420.04	-0.13745								87.8	0.17	0.1524	0.1597					755.404	4.60804	755.404	5.41097	1268.47	556.168	1268.47	634.62																		-14.505	0.00231
3380.26	-0.02587	3380.26	-0.16292	3420.07	0.24176	3420.07	-0.06034								87.9	0.17	0.1525	0.1596					753.598	4.71536	753.598	5.46603	1269.76	557.133	1269.76	634.159																		-14.4946	0.00233
3380.36	0.01255	3380.36	-0.22151	3420.09	0.25219	3420.09	-0.06029								88	0.17	0.1525	0.1596					751.789	4.69611	751.789	5.48322	1271.06	558.081	1271.06	634.975																		-14.4842	0.00234
3380.45	0.07689	3380.45	-0.20102	3420.11	0.1292	3420.11	-0.03938								88.1	0.17	0.1525	0.1597					749.98	4.61146	749.98	5.45788	1272.35	558.846	1272.35	636.927																		-14.4739	0.00236
3380.54	0.09225	3380.54	-0.16385	3420.14	0.08952	3420.14	-0.00435								88.2	0.17	0.1525	0.1596					748.174	4.46917	748.174	5.49279	1273.64	559.143	1273.64	637.962																		-14.4635	0.00237
3380.64	0.09225	3380.64	-0.21214	3420.16	0.16323	3420.16	-0.05817								88.3	0.1701	0.1525	0.1596					746.363	4.29936	746.363	5.46296	1274.94	558.586	1274.94	637.75																		-14.4531	0.00239
3380.73	0.03728	3380.73	-0.13533	3420.18	0.17583	3420.18	0.08907								88.4	0.1701	0.1524	0.1597					744.555	4.31687	744.555	5.42683	1276.23	557.479	1276.23	637.749																		-14.4427	0.0024
3380.82	-0.03706	3380.82	-0.01846	3420.21	0.24777	3420.21	0.07852								88.5	0.17	0.1525	0.1596					742.744	4.3196	742.744	5.21709	1277.52	556.717	1277.52	638.12																		-14.4323	0.0024
3380.92	-0.07321	3380.92	-0.00882	3420.23	0.07807	3420.23	-0.05862								88.6	0.1701	0.1525	0.1596					740.936	4.27824	740.936	5.17575	1278.81	556.526	1278.81	637.783																		-14.422	0.00241
3381.01	-0.06733	3381.01	-0.0827	3420.25	0.04476	3420.25	-0.10069								88.7	0.1701	0.1524	0.1596					739.125	4.19463	739.125	5.21794	1280.1	556.384	1280.1	636.875																		-14.4116	0.00242
3381.11	-0.11912	3381.11	-0.10525	3420.28	-0.05674	3420.28	-0.04696								88.8	0.17	0.1525	0.1597					737.314	4.24076	737.314	5.17238	1281.4	556.206	1281.4	636.469																		-14.4012	0.00242
3381.2	-0.14469	3381.2	-0.0193	3420.3	-0.10207	3420.3	0.00559								88.9	0.1701	0.1525	0.1596					735.502	4.16385	735.502	5.26107	1282.69	556.46	1282.69	636.917																		-14.3908	0.00242
3381.29	-0.09393	3381.29	0.00357	3420.32	-0.13009	3420.32	0.04396								89	0.1701	0.1524	0.1596					733.691	4.23384	733.691	5.31328	1283.98	557.203	1283.98	637.932																		-14.3805	0.00242
3381.39	-0.10136	3381.39	-0.07264	3420.35	-0.09951	3420.35	-0.02077								89.1	0.17	0.1525	0.1597					731.879	4.08486	731.879	5.2859	1285.27	557.939	1285.27	638.997																		-14.3701	0.00242
3381.48	-0.12711	3381.48	-0.1267	3420.37	-0.06801	3420.37	-0.06339								89.2	0.1701	0.1525	0.1596					730.066	4.06029	730.066	5.33412	1286.56	558.359	1286.56	639.648																		-14.3597	0.00242
3381.57	-0.12696	3381.57	-0.1545	3420.39	-0.0011	3420.39	0.00854								89.3	0.1701	0.1524	0.1596					728.254	3.93924	728.254	5.2922	1287.85	558.63	1287.85	640.081																		-14.3493	0.00241
3381.67	-0.16297	3381.67	-0.12198	3420.42	0.05686	3420.42	0.0078								89.4	0.1701	0.1525	0.1597					726.439	3.93199	726.439	5.31365	1289.14	558.982	1289.14	640.74																		-14.339	0.00241
3381.76	-0.20231	3381.76	-0.04329	3420.44	0.19216	3420.44	-0.16267								89.5	0.1701	0.1525	0.1596					724.627	3.98479	724.627	5.18765	1290.43	559.354	1290.43	641.789																		-14.3286	0.0024
3381.85	-0.17466	3381.85	-0.0909	3420.46	0.19064	3420.46	-0.21636								89.6	0.1701	0.1524	0.1596					722.812	3.94353	722.812	5.19047	1291.72	559.471	1291.72	643.466																		-14.3182	0.00239
3381.95	-0.10333	3381.95	-0.21496	3420.49	0.10518	3420.49	-0.14428								89.7	0.1701	0.1525	0.1597					720.998	3.99661	720.998	5.08813	1293.01	559.221	1293.01	645.568																		-14.3078	0.00239
3382.04	-0.08626	3382.04	-0.23051	3420.51	-0.07859	3420.51	-0.19309								89.8	0.1701	0.1525	0.1596					719.184	4.07866	719.184	5.01928	1294.3	558.915	1294.3	647.133																		-14.2975	0.00238
3382.14	-0.11105	3382.14	-0.19334	3420.53	-0.11426	3420.53	-0.05385								89.9	0.1701	0.1524	0.1596					717.369	4.13004	717.369	5.07814	1295.59	558.939	1295.59	647.74																		-14.2871	0.00237
3382.23	-0.14822	3382.23	-0.17056	3420.56	-0.01842	3420.56	0.01764								90	0.1701	0.1524	0.1597					715.553	4.20405	715.553	5.13787	1296.88	559.216	1296.88	647.688																		-14.2767	0.00236
3382.32	-0.19059	3382.32	-0.1066	3420.58	0.11787	3420.58	-0.00297								90.1	0.1701	0.1525	0.1596					713.736	4.18199	713.736	5.13665	1298.17	559.439	1298.17	647.016																		-14.2663	0.00234
3382.42	-0.19476	3382.42	-0.06004	3420.6	0.15787	3420.6	-0.04381								90.2	0.1701	0.1524	0.1596					711.92	4.23088	711.92	5.22591	1299.46	559.686	1299.46	645.914																		-14.256	0.00233
3382.51	-0.07537	3382.51	-0.00244	3420.63	0.08097	3420.63	-0.01409								90.3	0.1701	0.1525	0.1597					710.104	4.22381	710.104	5.458	1300.75	560.177	1300.75	645.362																		-14.2456	0.00232
3382.6	-0.06784	3382.6	-0.00613	3420.65	0.07728	3420.65	-0.02639								90.4	0.1701	0.1525	0.1596					708.287	4.19833	708.287	5.55555	1302.04	560.727	1302.04	646.216																		-14.2352	0.0023
3382.7	-0.10501	3382.7	-0.03426	3420.67	0.02694	3420.67	0.00303								90.5	0.1701	0.1525	0.1596					706.469	4.29068	706.469	5.50891	1303.32	561.002	1303.32	648.151																		-14.2248	0.00229
3382.79	-0.14219	3382.79	-0.09789	3420.7	0.1191	3420.7	0.11796								90.6	0.1701	0.1525	0.1597					704.65	4.26269	704.65	5.49228	1304.61	560.979	1304.61	650.049																		-14.2145	0.00228
3382.88	-0.17066	3382.88	-0.09572	3420.72	0.15182	3420.72	0.04141								90.7	0.1701	0.1525	0.1596					702.832	4.33297	702.832	5.33785	1305.9	561.036	1305.9	651.112																		-14.2041	0.00226
3382.98	-0.13348	3382.98	-0.08884	3420.74	0.24382	3420.74	0.0205								90.8	0.1701	0.1525	0.1596					701.014	4.42097	701.014	5.33016	1307.19	561.656	1307.19	651.367																		-14.1937	0.00225
3383.07	-0.09982	3383.07	-0.19334	3420.77	0.202	3420.77	-0.00642								90.9	0.1701	0.1524	0.1597					699.193	4.38102	699.193	5.28346	1308.47	562.701	1308.47	651.234																		-14.1833	0.00224
3383.17	-0.11841	3383.17	-0.19334	3420.79	0.1993	3420.79	-0.06389								91	0.1701	0.1525	0.1596					697.375	4.30812	697.375	5.14932	1309.76	563.417	1309.76	650.898																		-14.173	0.00222
[truncated: 89,404 more rows]
[truncated: 48 more columns]

## Sheet: Figure  4
Figure 4a									Figure 4b								Figure 4c
	NG		NG-after used		HEAs		HEAs-after used											Blank		0.05 mM		0.1 mM		0.2 mM		0.4 mM
[truncated: 42,241 more rows]

## Sheet: Figure 5
									Figure 5d
[truncated: 82 more rows]
[truncated: 123 more columns]

## Sheet: Supplementary Fig.2
Supplementary Fig.2
1	8.02
[truncated: 83 more rows]

[truncated: 42 more sheets: Supplementary Fig.3 , Supplementary Fig.5, Supplementary Fig.6, Supplementary Fig.7, Supplementary Fig.8, Supplementary Fig.9  10, Supplementary Fig.11, Supplementary Fig.12 , Supplementary Fig.13, Supplementary Fig.14, Supplementary Fig.15, Supplementary Fig.16, Supplementary Fig.17, Supplementary Fig.18, Supplementary Fig.19, Supplementary Fig.20, Supplementary Fig.21, Supplementary Fig.22 , Supplementary Fig.23, Supplementary Fig.24 …]
